# Supplementary material for: Odorant receptor co-receptors affect expression of tuning receptors in Drosophila
Source: Front Cell Neurosci. 2024 May 20;18:1390557. doi: 10.3389/fncel.2024.1390557 (PMC11145718; doi:10.3389/fncel.2024.1390557)
Supplement: Supplementary file 1 [file Data_Sheet_1.xlsx]

## Sheet: RPM
		Wildtype 1 DPE				Orco2 1 DPE				Wildtype 7 DPE				Orco2 7 DPE				Wildtype 20 DPE			Orco2 20 DPE				Ir25a2; Ir76b1 7 DPE				Ir25a2 7 DPE				Ir8a1 7 DPE			Ir76b1 7 DPE
Symbol	s1	s2	s3		s1	s2	s3		s1	s2	s3		s1	s2	s3		s1	s2	s3		s1	s2		s1	s2	s3		s1	s2	s3		s1	s2	s3		s1	s2
312	16.9564	14.5354	13.1983		14.377	14.6116	14.5655		14.8667	18.2608	17.3277		13.813	15.8117	20.987		23.0526	21.1792	20.6367		17.1813	18.5857		19.3957	17.4171	16.0137		17.4096	19.2464	21.2089		20.3119	24.2634	24.4625		24.4747	21.9144
Sep1	32.409	28.6333	34.284		35.9166	32.2006	33.2234		31.3476	33.8639	28.8501		27.5452	23.5419	28.5612		30.2621	34.0017	28.9343		33.3623	34.2271		26.72	28.9412	30.2664		31.1325	30.3827	37.3335		33.3295	24.0818	34.6426		33.5295	30.7987
Sep2	44.7503	62.5655	55.1595		61.6083	55.4234	59.45		70.8507	68.1564	62.5379		54.4442	59.1007	63.1187		71.9615	79.6762	82.2457		64.371	62.6116		80.5668	77.7877	83.2052		61.1044	64.2757	71.4712		62.2824	63.835	68.5254		67.5968	67.15
Sep4	85.2486	80.9414	109.53		119.687	119	110.407		79.9406	78.1869	84.5273		88.1285	78.7775	77.8727		57.231	70.7447	63.5868		73.7265	58.5633		75.5484	80.9961	80.6738		76.9438	78.6197	81.0588		83.492	57.7843	91.3165		90.1889	99.4294
Sep5	0.259272	0.486135	0.420663		0.41522	0.503849	0.176018		0.169906	0.857313	0.351831		0.403889	0.702743	0.47339		1.51311	0.795877	1.33279		0	0.506045		0.0678172	0.261911	0.440239		0.409638	0.18157	0.726333		0.224441	0.786593	0.531794		0.089651	0.740353
dec1	0	0	0.0525829		0	0	0		0	0	0		0	0	0		0	0	0.171972		0	0		0	0	0.11006		9.96787	0	0.0726333		0	0	0		0	0
128up	26.342	31.8418	24.1881		26.4184	26.2918	22.5743		38.6535	37.3788	40.9003		24.3141	34.9263	37.0822		43.2125	43.3311	46.0456		33.6565	35.1932		44.149	45.8345	42.428		31.2008	40.7322	41.0378		37.7061	39.7532	34.4146		43.2118	41.3857
140up	14.8822	19.5426	16.3007		19.6711	22.9022	19.45		21.4931	25.205	25.5957		19.0635	27.3367	26.1154		17.9347	18.2168	23.4312		22.2415	19.0917		28.1441	25.078	27.0747		24.3052	22.3936	21.4268		19.863	24.5054	22.3353		23.13	24.1355
14-3-3epsilon	574.547	503.733	645.56		674.577	692.93	642.025		628.566	630.296	633.647		572.795	625.793	588.74		518.327	568.743	532.426		613.936	508.208		627.987	660.344	704.272		608.245	673.927	646.364		615.08	467.539	669.072		719.987	696.746
14-3-3zeta	1200.27	970.033	1279.6		1204.76	1252.71	1204.01		1488.29	1433.94	1458.78		1410.06	1369.37	1266.87		1106.12	1176.31	1098.86		1126.84	1034.4		1166.18	1303.53	1224.91		1405.88	1428.59	1399.57		1357.08	1098.45	1440.7		1567.37	1516.39
18SrRNA:CR41548	0	0	0		0	0	0		0	0	0		0	0	0		0	0	0		0	0		0	0	0		0	0	0		0	0	0		0	0
18SrRNA:CR45838	0	0	0		0	0	0		0	0	0		0	0	0		0	0	0		0	0		0	0	0		0	0	0		0	0	0		0	0
18SrRNA:CR45841	0	0	0		0	0	0		0	0	0		0	0	0		0	0	0		0	0		0	0	0		0	0	0		0	0	0		0	0
18SrRNA-Psi:CR41602	1.03709	0.583362	0.0525829		0.155708	0	0		0.339811	0.171463	0.0879576		0.646222	0.210823	0.157797		1.51311	0.265292	0.429931		1.58868	0.368033		0.0678172	0.130956	0.275149		0.614458	0.605233	0.508433		0.673323	0.121014	0.531794		0.179302	0.0740353
18SrRNA-Psi:CR45861	0	0	0		0	0	0		0	0	0		0	0	0		0	0	0		0	0		0	0	0		0	0	0		0	0	0		0	0
18w	39.6168	35.4878	57.3679		83.6669	57.0724	57.4698		35.0855	33.0065	30.8731		60.9872	36.4724	39.8437		28.7935	28.4305	21.0236		44.6007	38.8275		32.8913	33.983	43.9138		46.2891	28.6275	32.1766		34.4517	21.7826	29.4006		34.5156	25.3201
26-29-p	99.716	137.479	139.923		151.867	112.542	119.428		168.207	183.808	180.137		157.032	156.641	143.911		135.868	137.598	147.208		117.857	108.202		194.5	192.047	202.84		147.06	156.271	160.084		145.774	160.888	137.735		144.607	164.432
28SrRNA:CR45837	0	0	0		0	0	0		0	0	0		0	0	0		0	0	0		0	0		0	0	0		0	0	0		0	0	0		0	0
28SrRNA:CR45844	0	0	0		0	0	0		0	0	0		0	0	0		0	0	0		0	0		0	0	0		0	0	0		0	0	0		0	0
28SrRNA-Psi:CR40596	0.725962	0.826429	0.105166		0.20761	0.183218	0.0440045		0.339811	0	0.0879576		0.0807777	0.140549	0		0.534037	0.48637	0.429931		0	0.230021		0	0	0.11006		0.477912	0.423663	0.290533		0.673323	0.121014	0.151941		0.179302	0.222106
28SrRNA-Psi:CR40741	0.414835	0.340294	0		0.103805	0.091609	0		0.339811	0.514388	0.263873		0.242333	0.351372	0.157797		20.0264	54.2081	0.214965		0.41188	0.230021		0	0	0.22012		0.477912	0.484186	0.508433		0.11222	0	0.455823		0.179302	0
28SrRNA-Psi:CR41609	0.674107	0.680589	0.157749		0.155708	0.0458045	0		0.169906	0.0857313	0.175915		0.161555	0	0.0788984		3.87177	4.0236	0.730882		0.35304	0.0460041		0.0678172	0	0		0.136546	0.121047	0.0726333		0	0	0.379853		0.089651	0
28SrRNA-Psi:CR45848	0.0518544	0	0.0525829		0	0	0		0	0	0.0879576		0	0.140549	0		0	0	0		0.05884	0		0	0.0654778	0		0.136546	0.0605233	0.0726333		0.11222	0	0		0	0
28SrRNA-Psi:CR45851	0.103709	0.0486135	0		0	0.0458045	0		0.0849529	0	0		0	0	0		0.400528	1.23803	0.0859861		0.05884	0.0460041		0	0	0.0550299		0	0	0		0	0	0		0	0
28SrRNA-Psi:CR45853	0	0	0		0	0	0		0	0	0		0	0	0		0.0445031	0.0442154	0		0	0		0	0	0		0	0	0		0	0	0.0759705		0	0
28SrRNA-Psi:CR45855	1.45192	1.4584	0.210332		0.363318	0.0458045	0.132013		0.0849529	0	0		0.0807777	0	0		0.311522	0.176862	1.16081		0.41188	0.0920083		0	0	0.11006		0.0682731	0.121047	0		0	0.181521	0.0759705		0	0
28SrRNA-Psi:CR45859	1.03709	0.923656	0.0525829		0.363318	0.0458045	0.132013		0.509717	0.514388	0.791619		0.484666	0.0702743	0.157797		1.82463	2.96243	0.816868		0.47072	0.920083		0.0678172	0.589301	0.660359		0.341365	0.847326	0.944233		1.1222	0.484057	0.835676		0.268953	0.518247
28SrRNA-Psi:CR45860	0.259272	0.0972269	0.0525829		0	0	0		0	0	0		0.242333	0	0		6.58646	2.96243	0.472924		0.11768	0.184017		0.0678172	0.392867	0.330179		0.0682731	0.121047	0		0.11222	0	0.0759705		0	0.0740353
28SrRNA-Psi:CR45862	0	0	0		0	0	0		0	0	0		0	0	0		0	0	0		0	0		0	0	0		0	0	0		0	0	0		0	0
2mit	2.74828	2.09038	5.46862		6.64353	6.68745	6.60067		6.28651	4.45803	4.30992		3.79655	6.60579	4.655		2.62568	2.65292	2.06367		4.47184	4.37039		2.84832	4.1251	6.05329		2.32128	6.17338	3.77693		2.69329	1.45217	3.41867		4.5722	4.07194
2SrRNA:CR45836	0	0	0		0	0	0		0	0	0		0	0	0		0	0	0		0	0		0	0	0		0	0	0		0	0	0		0	0
2SrRNA:CR45840	0	0	0		0	0	0		0	0	0		0	0	0		0	0	0		0	0		0	0	0		0	0	0		0	0	0		0	0
2SrRNA:CR45843	0	0	0		0	0	0		0	0	0		0	0	0		0	0	0		0	0		0	0	0		0	0	0		0	0	0		0	0
2SrRNA:CR45864	0	0	0		0	0	0		0	0	0		0	0	0		0	0	0		0	0		0	0	0		0	0	0		0	0	0		0	0
2SrRNA-Psi:CR40677	0	0	0		0	0	0		0	0	0		0	0	0		0	0	0		0	0		0	0	0		0	0	0		0	0	0		0	0
2SrRNA-Psi:CR45850	0	0	0		0	0	0		0	0	0		0	0	0		0	0	0		0	0		0	0	0		0	0	0		0	0	0		0	0
2SrRNA-Psi:CR45858	0	0	0		0	0	0		0	0	0		0	0	0		0	0	0		0	0		0	0	0		0	0	0		0	0	0		0	0
4EHP	165.727	92.2684	159.642		149.739	142.086	143.983		150.536	136.827	149.264		176.257	143.711	133.575		103.47	114.253	107.397		155.573	124.303		103.625	108.038	106.263		137.98	147.132	144.25		148.243	114.116	169.794		166.213	186.125
4E-T	64.2995	53.2318	78.7692		80.449	84.9215	72.5194		109.759	88.8176	96.4016		84.8974	107.028	105.882		54.9168	66.4116	60.6202		89.6133	72.7325		72.0897	79.4246	75.446		93.6707	102.042	94.5686		108.293	66.2553	111.069		92.5198	120.826
5.8SrRNA:CR40454	0	0	0		0	0	0		0	0	0		0	0	0		0	0	0		0	0		0	0	0		0	0	0		0	0	0		0	0
5.8SrRNA:CR45839	0	0	0		0	0	0		0	0	0		0	0	0		0	0	0		0	0		0	0	0		0	0	0		0	0	0		0	0
5.8SrRNA:CR45842	0	0	0		0	0	0		0	0	0		0	0	0		0	0	0		0	0		0	0	0		0	0	0		0	0	0		0	0
5.8SrRNA:CR45852	0	0	0		0	0	0		0	0	0		0	0	0		0	0	0		0	0		0	0	0		0	0	0		0	0	0		0	0
5.8SrRNA-Psi:CR45849	0	0	0		0	0	0		0	0	0		0	0	0		0	0	0		0	0		0	0	0		0	0	0		0	0	0		0	0
5.8SrRNA-Psi:CR45854	0	0.0486135	0		0	0	0		0.0849529	0	0		0	0	0		0	0	0		0	0		0	0	0		0	0	0		0	0	0.0759705		0.089651	0
5.8SrRNA-Psi:CR45857	0	0	0		0	0	0		0	0	0		0	0	0		0	0	0		0	0		0	0	0		0	0	0		0	0	0		0	0
5.8SrRNA-Psi:CR45863	0	0	0		0	0.0458045	0		0	0	0		0	0	0		0	0	0		0	0		0	0	0		0	0	0		0	0	0		0	0
5-HT1A	10.4746	12.4937	14.4077		24.1866	15.3903	21.5622		9.42977	9.08752	9.7633		9.37022	9.27621	12.1504		5.42938	7.51662	6.36297		10.297	13.6632		11.2577	13.6194	14.693		9.83132	16.8255	13.4372		10.5487	4.05398	9.87617		14.1649	5.77475
5-HT1B	3.21497	3.69462	3.89113		6.64353	2.15281	5.01651		5.60689	2.48621	3.69422		3.79655	4.07591	5.75958		2.98171	3.62566	2.06367		7.88456	6.44058		4.47594	5.30371	7.81424		3.20883	7.56541	8.2802		4.03994	2.60181	4.78614		5.91696	1.40667
5-HT2A	27.3791	21.4872	26.8173		2.90654	3.93919	3.69638		63.2899	40.8938	33.248		17.0441	2.60015	1.97246		22.8301	16.4481	11.6511		0	2.30021		0.813806	0.654778	1.15563		2.32128	0.36314	0.4358		0.336661	1.27065	0.0759705		1.52407	0.518247
5-HT2B	31.8386	16.8689	41.225		24.0309	28.3072	22.6623		30.7529	29.9202	35.0951		21.81	24.2446	20.9081		12.8169	15.608	15.9934		26.125	9.9829		34.0442	34.5068	37.4753		30.996	26.4487	20.1194		25.2496	18.3942	27.7292		51.1907	82.3272
5-HT7	2.59272	3.69462	4.57471		7.52587	5.1301	4.97251		3.65297	2.48621	4.13401		3.15033	6.18414	5.60179		2.75919	2.34342	2.79455		4.1188	5.01445		4.7472	5.76205	6.10832		2.59438	3.69192	3.19587		2.80551	1.6942	5.01405		6.00662	3.62773
5PtaseI	31.2163	36.2657	34.8625		30.5187	37.8345	33.6634		46.809	46.6378	42.9233		34.896	41.1105	40.5538		33.1548	38.0695	37.232		48.3665	33.123		42.3858	40.7272	37.2552		38.0281	49.266	45.6863		39.6138	42.7785	49.001		46.4392	57.7475
5SrRNA:CR33353	0	0	0		0	0	0		0	0	0		0	0	0		0	0	0		0	0		0	0	0		0	0	0		0	0	0		0	0
5SrRNA:CR33354	0	0	0		0	0	0		0	0	0		0	0	0		0	0	0		0	0		0	0	0		0	0	0		0	0	0		0	0
5SrRNA:CR33355	0	0	0		0	0	0		0	0	0		0	0	0		0	0	0		0	0		0	0	0		0	0	0		0	0	0		0	0
5SrRNA:CR33357	0	0	0		0	0	0		0	0	0		0	0	0		0	0	0		0	0		0	0	0		0	0	0		0	0	0		0	0
5SrRNA:CR33358	0	0	0		0	0	0		0	0	0		0	0	0		0	0	0		0	0		0	0	0		0	0	0		0	0	0		0	0
5SrRNA:CR33359	0	0	0		0	0	0		0	0	0		0	0	0		0	0	0		0	0		0	0	0		0	0	0		0	0	0		0	0
5SrRNA:CR33360	0	0	0		0	0	0		0	0	0		0	0	0		0	0	0		0	0		0	0	0		0	0	0		0	0	0		0	0
5SrRNA:CR33361	0	0	0		0	0	0		0	0	0		0	0	0		0	0	0		0	0		0	0	0		0	0	0		0	0	0		0	0
5SrRNA:CR33362	0	0	0		0	0	0		0	0	0		0	0	0		0	0	0		0	0		0	0	0		0	0	0		0	0	0		0	0
5SrRNA:CR33364	0	0	0		0	0	0		0	0	0		0	0	0		0	0	0		0	0		0	0	0		0	0	0		0	0	0		0	0
5SrRNA:CR33365	0	0	0		0	0	0		0	0	0		0	0	0		0	0	0		0	0		0	0	0		0	0	0		0	0	0		0	0
5SrRNA:CR33366	0	0	0		0	0	0		0	0	0		0	0	0		0	0	0		0	0		0	0	0		0	0	0		0	0	0		0	0
5SrRNA:CR33367	0	0	0		0	0	0		0	0	0		0	0	0		0	0	0		0	0		0	0	0		0	0	0		0	0	0		0	0
5SrRNA:CR33368	0	0	0		0	0	0		0	0	0		0	0	0		0	0	0		0	0		0	0	0		0	0	0		0	0	0		0	0
5SrRNA:CR33369	0	0	0		0	0	0		0	0	0		0	0	0		0	0	0		0	0		0	0	0		0	0	0		0	0	0		0	0
5SrRNA:CR33370	0	0	0		0	0	0		0	0	0		0	0	0		0	0	0		0	0		0	0	0		0	0	0		0	0	0		0	0
5SrRNA:CR33372	0	0	0		0	0	0		0	0	0		0	0	0		0	0	0		0	0		0	0	0		0	0	0		0	0	0		0	0
5SrRNA:CR33373	0	0	0		0	0	0		0	0	0		0	0	0		0	0	0		0	0		0	0	0		0	0	0		0	0	0		0	0
5SrRNA:CR33374	0	0	0		0	0	0		0	0	0		0	0	0		0	0	0		0	0		0	0	0		0	0	0		0	0	0		0	0
5SrRNA:CR33375	0	0	0		0	0	0		0	0	0		0	0	0		0	0	0		0	0		0	0	0		0	0	0		0	0	0		0	0
5SrRNA:CR33376	0	0	0		0	0	0		0	0	0		0	0	0		0	0	0		0	0		0	0	0		0	0	0		0	0	0		0	0
5SrRNA:CR33377	0	0	0		0	0	0		0	0	0		0	0	0		0	0	0		0	0		0	0	0		0	0	0		0	0	0		0	0
5SrRNA:CR33378	0	0	0		0	0	0		0	0	0		0	0	0		0	0	0		0	0		0	0	0		0	0	0		0	0	0		0	0
5SrRNA:CR33379	0	0	0		0	0	0		0	0	0		0	0	0		0	0	0		0	0		0	0	0		0	0	0		0	0	0		0	0
5SrRNA:CR33380	0	0	0		0	0	0		0	0	0		0	0	0		0	0	0		0	0		0	0	0		0	0	0		0	0	0		0	0
5SrRNA:CR33381	0	0	0		0	0	0		0	0	0		0	0	0		0	0	0		0	0		0	0	0		0	0	0		0	0	0		0	0
5SrRNA:CR33382	0	0	0		0	0	0		0	0	0		0	0	0		0	0	0		0	0		0	0	0		0	0	0		0	0	0		0	0
5SrRNA:CR33383	0	0	0		0	0	0		0	0	0		0	0	0		0	0	0		0	0		0	0	0		0	0	0		0	0	0		0	0
5SrRNA:CR33384	0	0	0		0	0	0		0	0	0		0	0	0		0	0	0		0	0		0	0	0		0	0	0		0	0	0		0	0
5SrRNA:CR33385	0	0	0		0	0	0		0	0	0		0	0	0		0	0	0		0	0		0	0	0		0	0	0		0	0	0		0	0
5SrRNA:CR33386	0	0	0		0	0	0		0	0	0		0	0	0		0	0	0		0	0		0	0	0		0	0	0		0	0	0		0	0
5SrRNA:CR33387	0	0	0		0	0	0		0	0	0		0	0	0		0	0	0		0	0		0	0	0		0	0	0		0	0	0		0	0
5SrRNA:CR33388	0	0	0		0	0	0		0	0	0		0	0	0		0	0	0		0	0		0	0	0		0	0	0		0	0	0		0	0
5SrRNA:CR33389	0	0	0		0	0	0		0	0	0		0	0	0		0	0	0		0	0		0	0	0		0	0	0		0	0	0		0	0
5SrRNA:CR33390	0	0	0		0	0	0		0	0	0		0	0	0		0	0	0		0	0		0	0	0		0	0	0		0	0	0		0	0
5SrRNA:CR33391	0	0	0		0	0	0		0	0	0		0	0	0		0	0	0		0	0		0	0	0		0	0	0		0	0	0		0	0
5SrRNA:CR33392	0	0	0		0	0	0		0	0	0		0	0	0		0	0	0		0	0		0	0	0		0	0	0		0	0	0		0	0
5SrRNA:CR33393	0	0	0		0	0	0		0	0	0		0	0	0		0	0	0		0	0		0	0	0		0	0	0		0	0	0		0	0
5SrRNA:CR33394	0	0	0		0	0	0		0	0	0		0	0	0		0	0	0		0	0		0	0	0		0	0	0		0	0	0		0	0
5SrRNA:CR33395	0	0	0		0	0	0		0	0	0		0	0	0		0	0	0		0	0		0	0	0		0	0	0		0	0	0		0	0
5SrRNA:CR33396	0	0	0		0	0	0		0	0	0		0	0	0		0	0	0		0	0		0	0	0		0	0	0		0	0	0		0	0
5SrRNA:CR33397	0	0	0		0	0	0		0	0	0		0	0	0		0	0	0		0	0		0	0	0		0	0	0		0	0	0		0	0
5SrRNA:CR33398	0	0	0		0	0	0		0	0	0		0	0	0		0	0	0		0	0		0	0	0		0	0	0		0	0	0		0	0
5SrRNA:CR33399	0	0	0		0	0	0		0	0	0		0	0	0		0	0	0		0	0		0	0	0		0	0	0		0	0	0		0	0
5SrRNA:CR33400	0	0	0		0	0	0		0	0	0		0	0	0		0	0	0		0	0		0	0	0		0	0	0		0	0	0		0	0
5SrRNA:CR33401	0	0	0		0	0	0		0	0	0		0	0	0		0	0	0		0	0		0	0	0		0	0	0		0	0	0		0	0
5SrRNA:CR33402	0	0	0		0	0	0		0	0	0		0	0	0		0	0	0		0	0		0	0	0		0	0	0		0	0	0		0	0
5SrRNA:CR33403	0	0	0		0	0	0		0	0	0		0	0	0		0	0	0		0	0		0	0	0		0	0	0		0	0	0		0	0
5SrRNA:CR33404	0	0	0		0	0	0		0	0	0		0	0	0		0	0	0		0	0		0	0	0		0	0	0		0	0	0		0	0
5SrRNA:CR33405	0	0	0		0	0	0		0	0	0		0	0	0		0	0	0		0	0		0	0	0		0	0	0		0	0	0		0	0
5SrRNA:CR33406	0	0	0		0	0	0		0	0	0		0	0	0		0	0	0		0	0		0	0	0		0	0	0		0	0	0		0	0
5SrRNA:CR33407	0	0	0		0	0	0		0	0	0		0	0	0		0	0	0		0	0		0	0	0		0	0	0		0	0	0		0	0
5SrRNA:CR33408	0	0	0		0	0	0		0	0	0		0	0	0		0	0	0		0	0		0	0	0		0	0	0		0	0	0		0	0
5SrRNA:CR33409	0	0	0		0	0	0		0	0	0		0	0	0		0	0	0		0	0		0	0	0		0	0	0		0	0	0		0	0
5SrRNA:CR33410	0	0	0		0	0	0		0	0	0		0	0	0		0	0	0		0	0		0	0	0		0	0	0		0	0	0		0	0
5SrRNA:CR33411	0	0	0		0	0	0		0	0	0		0	0	0		0	0	0		0	0		0	0	0		0	0	0		0	0	0		0	0
5SrRNA:CR33412	0	0	0		0	0	0		0	0	0		0	0	0		0	0	0		0	0		0	0	0		0	0	0		0	0	0		0	0
5SrRNA:CR33413	0	0	0		0	0	0		0	0	0		0	0	0		0	0	0		0	0		0	0	0		0	0	0		0	0	0		0	0
5SrRNA:CR33414	0	0	0		0	0	0		0	0	0		0	0	0		0	0	0		0	0		0	0	0		0	0	0		0	0	0		0	0
5SrRNA:CR33415	0	0	0		0	0	0		0	0	0		0	0	0		0	0	0		0	0		0	0	0		0	0	0		0	0	0		0	0
5SrRNA:CR33417	0	0	0		0	0	0		0	0	0		0	0	0		0	0	0		0	0		0	0	0		0	0	0		0	0	0		0	0
5SrRNA:CR33418	0	0	0		0	0	0		0	0	0		0	0	0		0	0	0		0	0		0	0	0		0	0	0		0	0	0		0	0
5SrRNA:CR33419	0	0	0		0	0	0		0	0	0		0	0	0		0	0	0		0	0		0	0	0		0	0	0		0	0	0		0	0
5SrRNA:CR33420	0	0	0		0	0	0		0	0	0		0	0	0		0	0	0		0	0		0	0	0		0	0	0		0	0	0		0	0
5SrRNA:CR33421	0	0	0		0	0	0		0	0	0		0	0	0		0	0	0		0	0		0	0	0		0	0	0		0	0	0		0	0
5SrRNA:CR33422	0	0	0		0	0	0		0	0	0		0	0	0		0	0	0		0	0		0	0	0		0	0	0		0	0	0		0	0
5SrRNA:CR33423	0	0	0		0	0	0		0	0	0		0	0	0		0	0	0		0	0		0	0	0		0	0	0		0	0	0		0	0
5SrRNA:CR33424	0	0	0		0	0	0		0	0	0		0	0	0		0	0	0		0	0		0	0	0		0	0	0		0	0	0		0	0
5SrRNA:CR33425	0	0	0		0	0	0		0	0	0		0	0	0		0	0	0		0	0		0	0	0		0	0	0		0	0	0		0	0
5SrRNA:CR33426	0	0	0		0	0	0		0	0	0		0	0	0		0	0	0		0	0		0	0	0		0	0	0		0	0	0		0	0
5SrRNA:CR33427	0	0	0		0	0	0		0	0	0		0	0	0		0	0	0		0	0		0	0	0		0	0	0		0	0	0		0	0
5SrRNA:CR33428	0	0	0		0	0	0		0	0	0		0	0	0		0	0	0		0	0		0	0	0		0	0	0		0	0	0		0	0
5SrRNA:CR33429	0	0	0		0	0	0		0	0	0		0	0	0		0	0	0		0	0		0	0	0		0	0	0		0	0	0		0	0
5SrRNA:CR33430	0	0	0		0	0	0		0	0	0		0	0	0		0	0	0		0	0		0	0	0		0	0	0		0	0	0		0	0
5SrRNA:CR33431	0	0	0		0	0	0		0	0	0		0	0	0		0	0	0		0	0		0	0	0		0	0	0		0	0	0		0	0
5SrRNA:CR33432	0	0	0		0	0	0		0	0	0		0	0	0		0	0	0		0	0		0	0	0		0	0	0		0	0	0		0	0
5SrRNA:CR33433	0	0	0		0	0	0		0	0	0		0	0	0		0	0	0		0	0		0	0	0		0	0	0		0	0	0		0	0
5SrRNA:CR33434	0	0	0		0	0	0		0	0	0		0	0	0		0	0	0		0	0		0	0	0		0	0	0		0	0	0		0	0
5SrRNA:CR33435	0	0	0		0	0	0		0	0	0		0	0	0		0	0	0		0	0		0	0	0		0	0	0		0	0	0		0	0
5SrRNA:CR33436	0	0	0		0	0	0		0	0	0		0	0	0		0	0	0		0	0		0	0	0		0	0	0		0	0	0		0	0
5SrRNA:CR33437	0	0	0		0	0	0		0	0	0		0	0	0		0	0	0		0	0		0	0	0		0	0	0		0	0	0		0	0
5SrRNA:CR33438	0	0	0		0	0	0		0	0	0		0	0	0		0	0	0		0	0		0	0	0		0	0	0		0	0	0		0	0
5SrRNA:CR33439	0	0	0		0	0	0		0	0	0		0	0	0		0	0	0		0	0		0	0	0		0	0	0		0	0	0		0	0
5SrRNA:CR33440	0	0	0		0	0	0		0	0	0		0	0	0		0	0	0		0	0		0	0	0		0	0	0		0	0	0		0	0
5SrRNA:CR33441	0	0	0		0	0	0		0	0	0		0	0	0		0	0	0		0	0		0	0	0		0	0	0		0	0	0		0	0
5SrRNA:CR33442	0	0	0		0	0	0		0	0	0		0	0	0		0	0	0		0	0		0	0	0		0	0	0		0	0	0		0	0
5SrRNA:CR33443	0	0	0		0	0	0		0	0	0		0	0	0		0	0	0		0	0		0	0	0		0	0	0		0	0	0		0	0
5SrRNA:CR33444	0	0	0		0	0	0		0	0	0		0	0	0		0	0	0		0	0		0	0	0		0	0	0		0	0	0		0	0
5SrRNA:CR33445	0	0	0		0	0	0		0	0	0		0	0	0		0	0	0		0	0		0	0	0		0	0	0		0	0	0		0	0
5SrRNA:CR33446	0	0	0		0	0	0		0	0	0		0	0	0		0	0	0		0	0		0	0	0		0	0	0		0	0	0		0	0
5SrRNA:CR33447	0	0	0		0	0	0		0	0	0		0	0	0		0	0	0		0	0		0	0	0		0	0	0		0	0	0		0	0
5SrRNA:CR33448	0	0	0		0	0	0		0	0	0		0	0	0		0	0	0		0	0		0	0	0		0	0	0		0	0	0		0	0
5SrRNA:CR33449	0	0	0		0	0	0		0	0	0		0	0	0		0	0	0		0	0		0	0	0		0	0	0		0	0	0		0	0
5SrRNA:CR33450	0	0	0		0	0	0		0	0	0		0	0	0		0	0	0		0	0		0	0	0		0	0	0		0	0	0		0	0
5SrRNA:CR33451	0	0	0		0	0	0		0	0	0		0	0	0		0	0	0		0	0		0	0	0		0	0	0		0	0	0		0	0
5SrRNA:CR33452	0	0	0		0	0	0		0	0	0		0	0	0		0	0	0		0	0		0	0	0		0	0	0		0	0	0		0	0
5SrRNA-Psi:CR33356	0	0	0		0	0	0		0	0	0		0	0	0		0	0	0		0	0		0	0	0		0	0	0		0	0	0		0	0
5SrRNA-Psi:CR33363	0	0	0		0	0	0		0	0	0		0	0	0		0	0	0		0.23536	0		0	0	0		0	0	0		0	0	0		0	0
5SrRNA-Psi:CR33371	0	0	0		0	0	0		0	0	0		0	0	0		0	0	0		0	0		0	0	0		0	0	0		0	0	0		0	0
5SrRNA-Psi:CR33416	0	0	0		0	0	0		0	0	0		0	0	0		0	0	0		0	0		0	0	0		0	0	0		0	0	0		0	0
7B2	258.961	320.8	260.18		206.78	262.368	224.027		317.979	313.948	320.166		157.436	245.117	240.64		311.433	306.59	335.647		205.352	188.433		365.128	333.479	315.927		216.494	339.415	317.117		312.085	291.644	348.781		328.392	371.657
7SLRNA:CR32864	1.34821	2.62513	0.683578		0.882343	0.41224	0.440045		0	0	0		0	0	0		0.979068	0.353723	1.63374		0.76492	1.61014		0	0	0		0	0	0.145267		0	0	0		0	0
7SLRNA:CR42652	0.881525	1.16672	0.0525829		0.259513	0.274827	0.132013		0	0	0		0	0	0		0.0445031	0.48637	0.343945		0.5884	0.414037		0	0	0.11006		0	0	0.0726333		0	0	0		0	0
825-Oak	0	0	0		0	0	0		0	0	0		0	0	0		0	0	0		0	0		0	0	0		0	0	0		0	0	0		0	0
a	28.2088	24.6956	32.5488		38.8231	33.025	37.5358		34.8307	28.2056	33.4239		38.3694	33.5911	35.3465		32.9323	34.0459	27.3436		37.4811	27.6485		22.99	27.0423	35.3292		26.5582	25.5408	28.3996		29.7384	22.3876	28.8688		35.1432	22.6548
a10	12882.9	13227.6	10168.5		9187.89	12490.2	11607.5		12659.8	12271.7	12351.2		8953.57	14507.3	14375.5		13172.8	11585.4	12437.3		13972.7	15726.2		14818.7	13547	11825.8		8682.36	11562.9	11014.8		12662.4	15346.4	13235.6		13628.5	18962.4
A16	34.9499	36.2657	32.023		28.8059	35.6359	31.4192		38.6535	39.4364	35.9747		32.3919	37.2454	35.3465		38.2727	37.7157	36.7591		42.4825	38.9195		39.6731	34.6378	32.4126		32.498	36.0719	36.5346		36.2472	39.0271	41.5559		34.6053	42.7184
a5	3252.57	3713.97	2640.77		2028.46	3152.72	2705.31		3465.06	3702.73	3903.03		2773.1	4165.51	3919.99		2512.42	2310.26	2581.48		2750.36	1533.5		3845.57	3379.84	2888.74		3289.47	3699.49	3255.28		3913.46	5074.25	4089.26		3588.73	5034.03
a6	19.9639	19.6885	21.2435		22.9928	21.1159	19.23		18.1799	14.9172	18.4711		13.3283	16.9361	17.2787		22.3406	19.2337	18.2721		22.9476	22.45		18.6497	22.6553	20.6912		15.6345	15.9176	14.7446		15.1498	13.1906	21.1198		21.7852	18.953
Aac11	110.554	93.0462	112.107		138.061	144.88	143.587		225.04	213.128	233.44		122.701	227.056	217.76		146.193	165.675	148.584		240.773	154.62		143.23	156.492	172.574		181.879	230.896	220.66		224.553	145.157	247.056		257.567	266.083
AANATL2	35.261	35.4878	33.4953		23.3042	27.2537	28.2949		31.4326	21.0042	23.3967		25.445	20.4498	29.3502		22.4296	21.8866	18.358		26.3603	27.7405		8.54497	10.4765	7.09885		39.1205	18.5806	13.074		26.0351	26.5626	22.6392		14.4338	11.1053
Aatf	10.9931	13.2229	10.7795		9.96529	11.1305	10.253		20.0489	15.6888	21.7255		10.7434	19.3957	16.4898		15.9321	16.8903	20.2497		20.4175	15.9634		15.937	14.9289	17.1693		10.0361	15.5545	17.432		19.9752	17.2445	21.1198		17.5716	18.2867
aay	767.549	873.244	834.175		782.068	757.652	804.05		546.162	592.232	619.222		724.899	545.048	521.124		627.494	613.268	605.342		439.241	451.117		409.955	506.34	350.76		674.606	565.832	478.29		646.053	572.216	625.465		492.811	535.571
ab	20.4306	23.6748	30.3929		33.01	27.2995	30.5831		26.5902	20.1469	25.8595		19.3059	24.8068	30.297		16.6442	23.1247	22.2704		49.5433	36.6653		22.5831	27.3697	28.4504		19.7992	31.109	26.8017		24.3518	11.6174	30.6921		33.2605	21.3222
ABCB7	79.0261	90.178	80.9251		85.2759	84.0512	78.416		79.0911	83.9309	92.2676		58.4023	74.9124	75.5058		71.739	79.853	76.7856		80.4931	76.5509		84.8393	79.5556	84.801		74.759	86.0036	82.2209		73.5044	88.643	82.2001		81.3134	83.8079
abd-A	0	0.194454	0.736161		0	0	0		0	1.3717	0		1.77711	0	0		0	0	0		0	0		0.678172	0	0		0	0	0		0	0	0		0	0
Abd-B	0.0518544	0	0.210332		0	0	0		0	0	0		1.21167	0	0		0	0.132646	0.0429931		0	0		0	0	0.0550299		0	0	0		0	0	0.227912		0	0
Abi	75.7593	64.5587	85.342		77.231	76.4935	74.5876		66.0084	68.2421	70.1022		58.7254	69.0094	71.2452		63.4614	67.6938	57.2238		75.1387	70.8004		71.0046	71.6328	76.7667		76.6707	71.7201	63.2636		72.8311	45.1383	66.5502		69.1209	80.8465
Abl	70.1071	51.19	85.3946		86.6773	85.8376	84.9726		80.2804	79.13	89.0131		39.6619	73.9286	84.658		66.3541	80.9142	77.7745		131.507	89.8001		74.5311	91.3416	103.621		62.9478	83.159	90.8643		80.5743	49.9789	81.5923		102.112	118.308
abo	9.28194	11.57	11.7786		11.211	10.4434	11.0451		12.573	14.3171	12.49		7.27	12.7197	14.6751		13.707	13.2204	12.382		14.7688	14.1233		9.56223	9.10142	7.15388		9.08032	10.8942	10.3139		11.3343	10.0442	10.408		12.6408	12.586
Abp1	40.4464	41.0784	47.0617		50.8126	47.5451	46.4247		52.5009	46.5521	53.5662		37.2385	39.9158	43.7097		37.5161	45.0997	42.0472		36.8927	27.0044		41.7076	41.8403	43.6387		39.9398	41.0348	42.5631		39.9505	28.6804	40.4163		44.9151	46.5682
abs	9.74863	9.91715	14.4603		13.0794	13.2375	13.1133		13.9323	15.4316	16.0083		10.5011	17.5686	16.4109		12.8169	14.5469	13.8438		10.2382	11.363		11.5289	14.0123	16.7291		17.4096	14.1624	15.3983		13.4665	10.7703	15.8778		13.7166	18.4348
ac	0	0	0		0	0	0		0	0	0		0	0	0		0	0	0		0	0		0	0	0		0	0	0		0	0	0		0	0
Ac13E	34.3276	30.432	44.9584		53.1482	45.438	42.1123		30.1583	34.3782	30.3454		32.715	34.7858	34.7153		20.6494	24.009	21.1526		38.7167	32.4789		23.8717	28.9412	32.6327		41.0321	32.9247	30.0702		27.2696	28.6199	31.8316		29.3159	37.9801
Ac3	24.4753	19.5912	28.5525		30.9339	30.5516	30.8911		50.462	44.1516	43.627		21.1638	40.478	37.8712		24.4767	27.7673	22.3994		29.7142	25.6703		25.7705	31.6258	32.4126		37.0723	49.5686	38.4957		42.8682	22.3271	54.8507		53.8802	57.8216
Ac76E	96.6566	61.3016	126.462		92.5942	96.4642	94.5216		103.048	113.165	107.572		93.2983	83.8373	75.4269		69.0243	68.4455	62.5549		64.4886	43.4739		59.1366	66.0017	73.2448		125.418	116.507	105.899		101.896	84.7705	130.365		69.1209	66.2616
Ac78C	3.16312	2.5279	3.47047		7.00684	3.80177	2.86029		5.60689	6.34412	4.83767		5.00822	7.44908	4.655		6.58646	4.20046	5.15917		9.23788	4.73843		3.05177	5.10727	4.95269		5.53012	4.66029	6.24646		5.04992	4.53804	7.36914		6.63417	4.22001
acal	0	0	0		0.103805	0	0		0	0	0		0	0	0		0	0	0		0	0		0	0	0		0	0	0		0	0	0		0	0
Acam	0	0	0		0	0	0		0	0	0		0	0	0		0	0	0		0	0		0	0	0		0	0	0		0	0	0		0	0
ACC	193.987	155.515	211.278		222.973	216.426	213.202		221.217	236.275	231.505		146.127	237.387	230.857		194.033	214.798	191.921		220.062	251.827		171.035	193.814	186.111		174.096	206.99	194.657		215.239	143.462	228.367		223.052	216.701
AcCoAS	615.875	611.071	793.634		747.085	817.656	726.162		640.969	639.555	646.049		500.66	598.878	596.551		584.771	604.381	558.996		576.926	601.78		511.206	575.223	553.656		623.675	684.821	593.124		638.534	445.151	686.318		624.598	759.602
Ace	296.14	194.697	352.831		189.548	227.007	207.745		369.035	397.107	407.068		180.296	201.758	184.622		278.322	323.436	293.385		241.715	212.125		154.691	204.88	178.737		274.116	351.882	350.02		352.709	206.148	311.555		311.806	315.612
Acer	9.28194	3.2571	12.5147		3.52937	4.76367	5.14852		7.13604	12.431	5.8052		5.00822	7.30853	7.02196		12.5054	11.496	8.94256		6.41356	10.627		7.25644	7.07161	7.86927		6.41767	7.68646	10.0234		7.85543	7.07934	7.29317		3.04813	8.8102
Acf	30.9571	32.4738	35.9667		38.3041	39.2086	38.8119		49.9523	42.8656	46.7935		31.0187	38.6509	45.3666		33.5108	40.855	36.8881		41.8352	38.5515		44.2168	43.3463	47.1056		37.8916	43.7583	46.0495		40.736	38.7851	44.8226		56.6594	58.636
achi	10.3709	9.47963	11.4105		15.9341	14.749	14.8735		11.9784	10.2878	12.3141		11.0666	13.4224	15.4641		10.6362	14.2816	11.9951		19.1818	16.3775		15.7336	16.173	16.2338		10.992	17.5518	16.9962		14.8131	10.8913	16.0298		17.0337	13.6225
acj6	47.706	28.7792	68.7784		51.9545	66.5997	55.3576		57.4281	62.0695	75.2038		40.2273	54.3923	42.4473		37.3381	42.8005	35.7272		73.0793	23.1401		40.9616	48.1262	44.134		52.0241	62.339	52.7318		56.3347	31.4637	79.6931		73.3345	105.722
Ack	68.9145	62.5655	84.6059		77.8538	83.1809	83.7845		68.8968	69.6995	68.7829		50.7284	65.3551	63.671		80.5506	72.6459	67.6281		68.8428	66.522		68.5632	76.2817	80.9489		61.241	60.4022	59.9951		63.4046	48.3452	65.8664		67.6865	67.0019
Ack-like	28.5199	20.9524	32.8117		35.709	34.903	33.5314		41.0322	35.5785	37.47		28.9184	39.4942	38.1868		30.7516	33.3384	31.17		38.1872	30.8688		32.6201	39.4831	40.0067		32.7711	41.3979	41.6189		43.3171	26.1391	40.8721		49.2184	52.0468
Acn	101.738	105.005	107.217		120.414	130.039	116.392		188.34	167.605	194.298		99.2758	178.145	187.463		130.038	141.976	144.113		241.715	154.298		151.436	149.093	154.524		137.775	192.948	170.252		172.034	131.543	210.21		230.762	218.922
Acon	947.432	810.289	956.22		964.298	840.833	761.013		715.218	893.32	779.744		933.306	770.347	736.359		807.553	784.205	692.059		663.656	561.388		1144.69	985.311	1202.18		1238.75	905.428	1068		756.254	1559.09	862.113		846.933	622.637
Acox57D-d	8.71154	6.46559	5.20571		8.66773	7.46613	7.34875		12.7429	10.9736	9.7633		9.20866	15.1793	14.3595		13.6624	8.48936	10.8772		14.8277	12.2371		18.6497	16.8278	20.1409		9.83132	13.9204	12.9287		12.1198	9.80216	12.6111		16.3165	11.6235
Acox57D-p	55.3805	69.7117	64.3615		74.9992	68.4777	60.2421		65.5836	61.7265	68.607		71.7306	67.3931	72.6654		49.3984	44.6576	45.3577		79.081	50.8346		81.8554	79.2282	75.3359		88.3454	87.093	76.1197		68.1178	64.5006	68.3735		71.4518	74.6276
Acp1	40.0316	31.6474	44.8532		329.581	16.4438	10.3411		0	0	0		178.196	0	0		0.0445031	0.0884308	0		0	0.0460041		4.95066	3.86319	1.70593		531.916	3.75244	2.68743		0.11222	0	0		0	0
Acp24A4	0.0518544	0	0.0525829		0	0.0458045	0		0	0	0		0.727	0	0.0788984		0	0.132646	0		0	0.0460041		0	0	0		0	0	0		0	0	0		0	0
Acp26Aa	0	0	0		0	0	0		0	0	0		0.807777	0	0		0	0	0		0	0		0	0	0.0550299		0	0	0		0	0	0		0	0
Acp26Ab	0	0	0		0	0	0		0	0	0		0	0	0.0788984		0	0	0		0	0		0	0	0		0	0	0		0	0	0		0	0
Acp29AB	0	0	0		0	0	0		0	0	0		0	0	0		0.0890062	0	0		0	0		0	0	0		0	0	0		0	0	0		0	0
Acp32CD	0	0	0		0	0	0		0	0	0		3.55422	0	0		0	0	0		0	0		0	0	0		0	0	0.145267		0	0	0		0	0
Acp33A	0	0	0		0	0	0		0	0	0		0.323111	0	0		0	0	0		0	0		0	0	0		0	0	0.290533		0	0	0		0	0
Acp36DE	0	0.0486135	0		0	0	0		0.169906	0.0857313	0.0879576		2.26178	0.0702743	0		0	0	0		0	0.0460041		0	0	0		0	0	0.8716		0	0	0		0	0
Acp53C14a	0	0	0		0	0	0		0	0.0857313	0		0.807777	0	0		0	0.0884308	0		0.23536	0		0	0	0.0550299		0	0	0.290533		0	0	0		0	0
Acp53C14b	0.207418	0.340294	0.157749		0	0.137413	0.264027		0.509717	0.0857313	0		1.37322	0.281097	0.157797		0.400528	0.530585	0.902855		0.35304	0.322029		0.610355	0.392867	0.550299		0.0682731	0.36314	0.4358		0	0.181521	0.0759705		0.448255	0.148071
Acp53C14c	0.103709	0.291681	0.105166		0.0519026	0.091609	0.132013		0.254859	0.342925	0.263873		0.0807777	0.281097	0.236695		0.356025	0.619016	0.386938		0.8826	0.322029		0.271269	0.785734	0.770418		0.136546	0.18157	0.290533		0	0	0.0759705		0.358604	0.518247
Acp53Ea	0.207418	0.340294	0.157749		0	0.0458045	0		0.169906	0.0857313	0.351831		0.565444	0.351372	0.0788984		0.489534	0.397939	0.730882		0.11768	0.138012		0.203452	0.720256	0.385209		0.204819	0.302616	1.0895		0.11222	0	0.303882		0.268953	0
Acp54A1	0	0.0972269	0.105166		0.155708	0	0.0440045		0	0.171463	0		0.323111	0	0		0	0.0884308	0		0	0		0.203452	0	0.0550299		0.273092	0.0605233	0		0.11222	0.181521	0.151941		0	0
Acp62F	0.0518544	0.0972269	0.105166		0	0.0458045	0		0	0	0		1.21167	0	0		0	0	0.0859861		0	0		0.135634	0.0654778	0		0	0	0.0726333		0	1.08913	0.0759705		0	0
Acp63F	0	0	0.0525829		0	0	0		0	0.0857313	0		0	0	0		0.0445031	0	0		0	0		0.0678172	0	0		0	0	0.290533		0	0	0		0	0
Acp65Aa	1.60749	5.25026	2.62914		1.9723	0.458045	5.01651		0	0	0		28.1107	0	0		0	0	0		0	0.0460041		15.7336	0.196434	0.0550299		8.94377	0.0605233	0		0.11222	0.0605071	0		0	0.0740353
Acp76A	0.103709	0	0		0	0	0		0	0	0		0.403889	0	0		0	0	0		0	0		0	0	0		0	0	0.145267		0	0	0		0	0
Acp95EF	0	0	0.105166		0	0	0		0.169906	0	0		2.50411	0.210823	0		0	0	0		0	0.0460041		0	0	0		0.341365	0	0.4358		0	0	0		0	0
Acp98AB	0	0	0		0	0	0		0	0	0.0879576		0.484666	0	0		0	0	0		0	0		0	0	0		0.0682731	0	0.2179		0	0	0		0	0
Acph-1	14.8822	14.9729	16.8791		15.9341	15.8942	15.0055		15.2915	15.2602	17.0638		21.2445	14.0549	14.754		13.5734	12.5572	12.511		9.1202	11.7311		12.8853	14.2742	14.1977		16.8635	15.494	14.8898		14.4764	13.5536	13.2189		12.0132	12.3639
Acsl	373.766	335.725	512.946		501.223	547.684	510.276		499.013	455.233	472.157		522.794	517.43	437.965		379.166	395.728	357.788		371.104	340.753		486.182	504.245	489.271		586.466	544.467	485.989		460.216	313.73	476.259		422.525	511.806
Act42A	72.5443	95.2824	53.5294		54.1863	30.0019	35.5996		19.1144	29.7488	24.3643		557.366	20.3796	18.2255		28.215	31.9677	27.3006		30.3614	24.7962		21.159	20.4291	28.8907		49.498	18.8833	21.4995		17.282	17.3655	20.664		20.9783	16.5839
Act57B	132.644	100.484	151.596		309.754	131.917	98.526		42.7313	85.7313	49.3442		801.719	93.3946	79.3718		179.036	139.455	98.3682		185.287	105.303		184.395	80.7342	155.845		411.482	72.4464	104.737		65.649	399.892	91.4685		104.802	9.03231
Act5C	933.379	1047.09	1028.31		1288.12	932.167	891.839		1103.2	1163.03	1174.85		2400.88	1336.83	1277.52		1395.53	1434.7	1371.35		1231.46	1323.17		1051.57	1377.65	1298.26		717.891	1108	1120.44		1082.7	836.995	1332.98		1062.1	862.955
Act79B	4193.15	1517.42	1698.11		3084.72	1908.99	823.324		67.4526	278.027	70.9818		6517.31	89.8808	80.792		150.465	98.733	85.2123		129.801	65.6939		248.008	86.8891	163.384		4817.14	155.847	157.687		232.97	2724.27	202.233		215.611	6.21896
Act87E	401.612	379.768	536.661		640.166	290.858	270.583		107.55	171.034	98.2487		1546.25	127.126	97.3606		185.311	165.543	156.882		123.858	113.354		268.014	139.337	253.523		1443.22	190.648	171.923		156.323	898.047	163.261		213.1	18.805
Act88F	900.14	29.8487	8.62359		72.1445	56.7059	1.49615		0	4.80095	0.0879576		243.706	0.632469	0.157797		3.02621	3.49302	2.19265		2.6478	0.414037		6.57827	0.851212	1.98108		186.727	0.907849	2.32427		1.45887	54.759	2.35509		0.717208	0
Actbeta	62.9512	49.3913	78.4011		77.1272	94.0824	77.4479		90.7296	73.9004	87.5179		68.1764	83.3453	67.2214		47.4848	58.8949	52.6665		57.5455	46.9242		60.2895	72.4185	73.1897		77.2851	87.4561	75.1755		71.4844	43.3231	86.8343		92.0716	104.686
Actn	346.076	156.341	211.173		341.207	228.473	157.184		103.897	150.03	101.415		650.422	118.412	102.962		127.412	139.898	113.889		154.867	102.589		138.144	104.044	159.807		604.968	126.615	140.037		119.851	459.733	149.89		181.543	97.8747
Actn3	0.46669	0.243067	3.36531		0	0	0		0.254859	0.257194	0		0.242333	0.140549	0		0.0890062	0.0884308	0		0	0.230021		0	0	0		0.477912	0.0605233	0.0726333		0	0.121014	0		0	0
ACXA	0	0	4.25921		0	0	0		0	0	0		0	0	0		0	0	0		0	0		0	0	0		0	0	0		0	0	0		0.179302	0
ACXB	0	0	0.473246		0	0	0		0	0	0.175915		0	0	0.0788984		0	0	0		0	0		0	0	0		0	0	0		0	0	0		0	0
ACXC	0	0.14584	2.62914		0.20761	0.0458045	0.0440045		0.0849529	0	0		0	0.49192	0.0788984		0.133509	0.0442154	0		0	0.138012		0.135634	0.327389	0.275149		0.88755	0.0605233	0.290533		0	0	0.0759705		0.448255	0
ACXD	31.4756	28.925	30.8136		24.7056	34.4908	31.1992		43.4959	32.3207	36.3265		18.3365	31.6234	33.8474		36.9821	31.5256	30.826		43.3062	56.4471		22.7866	20.3636	30.4315		24.9197	26.025	27.7459		33.8906	26.3206	37.1496		30.2124	39.757
ACXE	0	0	0.105166		0	0	0		0	0	0		0	0	0		0	0	0		0	0		0	0	0		0	0	0		0	0	0		0	0
Acyp	0.0518544	0	3.10239		0	0	0		0	0.600119	0		0	0	0		0	0	0		0.41188	0		0	0.0654778	0		0	0	0		0.224441	0	0		0	0
Acyp2	26.3939	29.7514	21.9797		20.1382	22.5816	23.5424		26.9301	30.6061	33.248		32.2303	31.3423	34.3997		26.5238	23.6995	28.8054		25.3012	25.3023		32.4844	24.8816	26.7445		23.5542	33.0457	37.1156		33.3295	48.6477	34.4146		26.8953	28.7997
Ada	2.64457	3.45156	3.73339		2.23181	2.65666	1.9802		3.65297	6.77277	4.83767		3.635	3.23262	2.60365		2.13615	2.96243	4.29931		4.82488	1.93217		3.05177	2.42268	3.02664		4.23293	3.75244	4.43063		4.60104	6.65579	4.17838		3.94464	3.7758
Ada1-1	2.54087	2.91681	2.73431		1.86849	2.51925	2.11221		2.54859	2.91486	1.75915		0.646222	2.52988	1.65687		4.3168	3.53723	2.96652		4.17764	3.91035		2.78051	2.68459	2.09114		1.91165	1.8157	2.25163		3.14217	1.75471	2.65897		1.07581	3.47966
Ada1-2	2.28159	3.45156	2.83948		2.28371	2.61086	2.46425		2.37868	1.54316	0.967534		1.69633	1.54603	1.57797		5.7409	4.06782	3.65441		4.1188	2.89826		3.11959	2.75007	2.53137		1.43373	1.8157	1.88847		1.90775	3.14637	2.73494		2.68953	2.29509
Ada2a	6.74107	9.13933	8.36068		13.9618	12.6878	14.2134		16.226	14.4029	13.9853		8.56244	14.8982	15.543		11.4818	14.8122	13.7578		18.8876	18.5397		21.4981	21.2148	21.8469		11.8795	15.7361	14.7446		12.7931	13.13	13.7507		17.3923	15.5474
Ada2b	22.8159	25.9596	29.6568		31.1934	29.2233	26.0947		32.1971	36.5215	36.4145		20.7599	36.7535	35.1887		34.0894	36.3451	32.7607		55.8392	38.5055		27.0591	32.2151	29.8262		25.0562	35.2246	34.5008		30.7484	28.1963	36.9976		33.5295	37.0176
Ada3	23.5419	22.508	23.9252		24.3942	28.6278	27.6348		20.7285	21.8615	18.9989		16.2363	19.1146	23.8273		30.9742	34.1343	27.9455		43.1297	34.5491		24.8889	23.7685	25.5339		17	21.9094	22.1532		22.3319	16.6395	25.754		27.1642	27.319
Adam	127.095	127.61	109.057		116.521	118.313	109.351		124.541	131.512	136.158		142.815	135.629	124.738		132.575	137.068	152.754		129.213	137.092		136.38	131.741	128.88		131.426	123.286	141.127		131.074	147.153	135.228		138.511	134.152
AdamTS-A	29.7126	31.1126	36.4925		35.0342	22.1236	29.967		36.105	28.5485	29.026		56.5444	27.7584	44.1042		31.5972	34.2227	28.5044		26.0073	20.8399		19.667	21.8041	28.2303		47.245	32.1379	40.8199		30.9729	34.1865	29.4006		32.8123	12.2899
Adar	87.8413	44.8216	82.3974		100.224	88.6317	100.066		103.303	79.4729	91.0362		87.3207	99.3679	92.9423		61.7703	72.9996	61.824		122.74	90.8122		61.9849	74.5138	67.4666		91.4177	97.8056	84.6904		94.7141	55.9691	95.0391		99.5126	97.9487
Adat1	7.98558	12.445	7.51935		9.60197	9.71055	8.8889		6.71128	13.2883	23.5726		3.06955	6.46524	5.44399		14.508	12.0708	10.4473		15.7103	12.3291		7.79898	9.03594	7.42903		5.12048	12.1047	12.8561		5.27436	21.9036	30.996		7.17208	21.5443
Adck	16.6453	19.3968	16.8791		15.4151	17.4057	13.8614		14.0172	14.6601	19.2627		12.1167	16.655	17.0421		15.2201	15.5196	13.1129		13.5332	15.8714		21.6337	19.9053	19.3705		20.6867	20.0937	18.3036		16.8331	14.9453	16.4856		13.9856	15.2513
ADD1	26.5495	24.7929	30.4455		28.8059	31.6509	29.615		49.1877	42.3513	49.1683		29.6454	50.3867	47.4179		35.1574	39.7497	38.3928		58.4281	42.4158		39.334	37.7807	40.9973		29.7671	47.8134	43.3621		44.4393	36.7883	52.5716		54.4181	66.1135
ade2	18.3565	15.4105	18.1411		17.4912	19.1921	18.7019		29.6485	26.148	28.5862		12.359	33.4506	28.7979		31.8197	30.4644	32.1588		32.009	30.3627		23.736	29.5305	32.7428		20.0723	26.8723	28.6902		26.484	23.0532	25.9059		35.7707	38.8685
ade3	30.4904	34.9045	40.0156		36.6432	40.9492	36.3477		41.372	36.8645	37.8218		31.4225	43.8512	42.9996		41.6104	45.3208	44.7128		46.4836	52.1227		42.5214	42.9535	52.5535		30.6546	42.3058	35.0819		37.7061	30.2536	33.8069		38.8189	39.5348
ade5	31.7867	21.8761	25.976		32.6986	24.6886	22.9263		21.3232	29.9202	21.1978		45.3163	21.5039	17.5943		29.1495	23.3457	24.1621		17.9462	21.2539		25.3636	19.7743	18.6001		24.3735	14.2835	18.7394		24.4641	14.2192	16.1057		13.7166	15.8436
AdenoK	57.5584	62.8572	58.4722		55.4838	63.027	58.3939		55.0494	47.1522	52.5107		43.4584	49.8948	51.8362		82.2417	74.9893	80.827		66.9599	70.0643		68.4276	64.4302	62.1287		51.751	53.321	55.2739		51.0603	51.4311	51.3561		57.4663	46.3461
Adf1	44.8541	52.8428	53.5294		61.764	59.1336	58.3939		60.4015	45.952	56.2049		46.7703	50.3164	56.4123		66.3096	65.3062	62.34		64.9594	62.1976		59.4757	64.1028	58.1115		48.0642	48.116	49.318		53.5292	40.6608	52.1158		64.0108	63.1521
Adgf-A	0.570398	0.194454	0.36808		0.41522	0.41224	0.528054		1.27429	2.48621	0.351831		1.77711	1.33521	1.49907		1.3796	1.28225	1.41877		2.70664	1.65615		0.271269	0.785734	3.08167		0.409638	0.484186	0.581066		0.448882	1.27065	1.67135		0.806859	0.148071
Adgf-A2	0	0	8.51843		0	0	0		0.0849529	4.3723	0		0	0	0		0	0	0		0	0.0920083		0	0	0		0.273092	0	0		0	0.121014	0		0	0
Adgf-B	0	0	5.31087		0	0	0		0	0.600119	0		0	0	0		0	0	0		0	0.0460041		0	0	0		0	0	0		0	0.0605071	0		0	0.148071
Adgf-C	1.08894	1.7987	1.99815		2.69893	1.55735	1.49615		1.01943	1.71463	1.75915		2.50411	1.61631	1.02568		2.80369	2.25499	3.05251		0.8826	0.874079		0.949441	0.720256	1.04557		2.38956	0.726279	1.38003		1.45887	4.35651	1.67135		0.089651	0.370176
Adgf-D	3.68166	1.65286	3.26014		3.94459	2.56505	4.18042		2.03887	2.40048	2.81464		3.87733	2.10823	1.65687		5.07335	3.09508	2.32163		5.2956	1.1041		2.03452	1.57147	1.32072		3.5502	1.57361	3.12323		1.34665	4.59854	2.0512		2.06197	1.92492
Adgf-E	0	0	5.15312		0.0519026	0	0		0	1.62889	0		0	0	0		0.133509	0	0		0	0		0	0	0		0	0	0		0.11222	0	0		0	0
Adh	14.8822	7.97261	10.1485		14.0137	7.87837	13.0693		20.7285	15.3459	13.3696		31.5841	11.8764	18.3833		18.3798	24.9375	26.6557		23.5948	20.5638		2.84832	6.61326	4.18227		14.6104	7.92855	9.66023		17.0575	25.292	10.9398		11.6546	3.47966
Adhr	0	0	0		0	0	0		0	0	0		0	0	0		0	0	0		0	0		0	0	0		0	0	0		0	0	0		0	0
Adi1	44.9578	53.961	37.4916		36.228	41.1782	42.9484		79.1761	83.5023	81.3608		44.9124	65.9173	75.0324		74.4537	69.2413	71.3255		52.7206	51.3866		66.1218	53.1025	61.3033		52.5703	73.8989	73.5775		76.1977	88.0984	65.1827		72.438	67.224
AdipoR	229.196	213.121	244.405		253.596	247.069	249.241		258.936	255.565	229.569		217.696	222.629	223.993		191.452	201.224	191.233		178.168	182.958		225.492	225.506	226.008		232.197	222.786	232.862		243.518	183.034	212.869		227.265	216.849
Adk1	873.954	749.036	840.695		698.453	709.557	681.629		613.275	591.46	640.332		793.076	480.325	443.488		653.928	642.096	687.76		490.549	346.733		718.659	601.872	587.719		790.875	597.728	553.103		595.217	667.636	663.223		706.36	769.449
Adk2	112.783	115.408	105.324		116.106	100.861	94.5216		72.2099	72.7001	71.5096		100.084	69.6418	65.6435		64.663	63.2723	65.7364		58.4281	60.7255		83.8221	70.978	70.053		116.61	72.9911	73.3596		62.0579	71.1564	64.347		52.1769	62.0416
Adk3	33.6016	35.342	35.4935		29.4807	23.0397	23.5424		22.0877	28.6343	23.8365		47.6589	19.3957	20.2769		28.66	23.4342	21.3246		20.7705	22.128		22.0406	19.7743	25.0386		37.6185	21.7884	19.2478		23.4541	21.9036	24.6904		22.592	19.6194
AdoR	1.91861	1.89593	2.68173		2.85464	1.28253	1.9802		1.78401	2.82913	2.55077		1.05011	1.33521	1.73576		2.35866	2.91822	2.27863		2.00056	2.43822		1.83106	1.57147	2.86155		1.50201	1.57361	2.179		2.69329	3.20688	1.21553		1.97232	2.07299
adp	33.9128	34.467	39.6475		36.6951	34.9946	36.5677		38.9934	36.2643	37.0302		29.2415	39.0725	40.4749		40.2753	44.6576	44.9708		43.6004	41.5877		39.334	42.5606	43.7488		32.8394	40.0664	37.6241		36.9205	31.8268	43.1512		48.7701	40.8675
ADPS	81.2558	84.7333	84.0275		75.2587	80.5243	68.0749		101.943	105.964	117.951		60.5833	83.1345	73.1388		75.3437	86.5738	91.6612		58.0162	49.6845		83.2117	88.2641	76.7116		76.4658	99.8029	87.9589		73.8411	85.4966	115.931		98.9747	118.827
AdSL	26.2902	22.9456	35.7038		25.6399	21.5281	21.9142		18.095	22.7188	18.9109		22.3754	16.7253	17.2787		20.7384	18.6589	16.9393		17.2401	22.128		17.2934	21.8041	17.6096		30.1767	17.9754	20.4826		20.3119	14.4007	19.6004		18.1095	14.659
AdSS	323.934	335.384	356.354		295.118	323.38	306.051		294.786	312.576	304.158		220.362	265.918	261.627		369.776	376.76	356.284		343.626	322.029		290.868	291.638	292.704		263.398	267.755	303.462		280.102	262.298	282.458		311.896	311.466
Ady43A	77.8853	82.886	94.5966		87.7672	79.7914	86.2048		51.4814	48.9526	46.0018		65.1069	55.6573	58.6215		63.4169	56.5957	51.5487		64.724	69.6043		48.6249	48.7155	47.3807		39.4618	39.2796	42.1273		49.9381	45.1383	58.7252		53.432	50.7882
Aef1	65.1291	49.5371	81.9242		74.8954	79.5166	75.7317		70.4259	78.2727	70.9818		64.2183	70.2743	72.0342		54.6053	59.6024	53.9133		76.6097	65.3719		59.6791	71.9601	69.6678		69.1606	68.6939	72.6333		70.1378	46.409	81.4404		76.8309	78.4774
aft	12.0821	11.9589	13.9871		15.6227	14.1994	17.4698		19.3693	18.2608	19.6146		12.0359	20.6606	17.9888		14.7305	17.6862	14.3597		9.53208	17.4816		18.5819	21.9351	23.7179		22.4618	27.0539	23.3153		17.5064	13.1906	17.0174		21.7852	17.2502
Afti	24.6827	21.7788	39.4898		39.4459	37.2848	38.5479		39.8429	31.5491	39.0532		29.1608	38.2995	34.3208		24.7882	29.5359	27.4726		42.1883	28.6606		29.7039	36.6021	34.999		26.3534	38.5533	39.0041		30.1873	22.3876	41.7838		44.6462	43.3847
Ag5r	0.674107	0.437521	0.630995		0.726636	0.687067	0.484049		0.934481	0.68585	0.615703		1.13089	0.98384	0.47339		0.623043	1.28225	1.2468		0.35304	0.230021		0.406903	0.785734	0.990538		0.273092	1.08942	0.363167		0.561102	1.08913	0.759705		1.25511	0.666318
Ag5r2	0	0	0		0	0	0		0	0.257194	0		0.242333	0	0		0	0.0442154	0		0	0.0920083		0	0	4.51245		0	0.0605233	0		0	0.0605071	0.379853		0	0
AGBE	82.9152	65.3851	58.8403		56.6776	75.1652	64.4665		100.244	90.4465	92.1796		57.9176	91.0052	103.278		111.569	111.555	104.688		90.084	105.717		78.7358	71.3054	73.685		59.4659	81.767	99.2897		100.55	99.4132	83.7955		94.1335	91.3595
ago	45.9948	39.0366	56.9999		58.4942	56.935	57.3378		51.3115	53.6678	55.5013		54.1211	49.6137	50.1794		43.88	49.3444	41.2304		49.8963	46.8782		41.4363	48.0607	53.7092		57.9638	49.9317	52.3686		48.0304	38.059	51.9638		55.5836	54.0458
AGO1	176.305	107.387	207.597		211.659	203.418	216.15		216.8	196.239	212.242		194.755	247.436	209.475		138.004	148.962	134.009		220.532	174.724		124.512	164.873	159.862		184.679	197.911	182.745		238.805	121.377	218.567		268.236	272.894
AGO2	173.246	181.814	218.114		217.005	217.755	208.493		276.522	298.173	303.102		201.46	271.47	273.304		218.644	244.6	238.698		245.422	218.382		170.153	186.35	186.221		225.643	276.47	297.143		263.718	214.619	279.571		255.954	257.273
AGO3	1.7112	1.0695	2.36623		2.0242	2.65666	3.21233		2.46363	1.45743	1.75915		3.71578	3.93536	2.91924		4.18329	5.04056	3.61142		2.29476	4.14037		3.25523	5.56562	3.35682		2.5261	2.11832	2.25163		2.80551	1.21014	1.74732		2.95848	3.25755
agt	15.1933	21.5844	14.5129		11.7819	19.5585	17.2057		25.5708	23.0617	30.6093		12.0359	30.0071	22.1704		31.3747	33.4711	34.6094		28.5962	26.7284		27.2625	21.6732	30.4866		13.5181	25.6014	35.7356		23.4541	31.2822	26.9695		23.4886	35.9812
Ahcy	25.9791	27.9041	18.2463		23.8233	23.1313	23.1023		32.1122	30.8633	31.8407		21.0022	36.3318	35.1098		59.3226	54.6503	51.8496		42.659	56.9531		44.9628	42.1677	46.9405		16.7269	33.893	37.9146		30.4117	38.1195	33.1991		27.5229	26.6527
AhcyL1	201.091	165.723	268.068		207.299	195.814	207.877		139.662	143.257	161.578		150.085	126.002	125.448		128.836	138.262	124.207		131.096	101.945		146.485	149.289	143.573		189.936	126.009	148.898		145.101	105.645	140.925		128.022	162.359
AhcyL2	14.8304	20.2232	15.512		46.6604	24.368	31.6392		15.8862	15.7746	11.7863		80.8585	19.9579	14.9118		11.7488	10.258	11.5221		16.9459	20.9779		26.4487	18.5302	23.4978		24.7149	12.1047	10.6771		13.8031	15.1873	15.8778		14.6131	13.8446
AIF	30.6459	37.1893	44.117		38.7193	34.0327	33.2234		45.8745	42.437	48.7285		31.0994	40.1969	46.7078		38.2282	41.8278	39.6826		37.2457	42.6918		46.8617	44.7214	47.9861		39.0522	47.3292	46.34		41.6338	37.0909	46.5699		38.012	43.4587
AIMP1	23.0752	26.6888	20.928		24.4461	24.7802	19.802		17.5003	18.6894	24.5402		19.5482	19.466	19.9613		31.1967	29.0495	27.5586		27.4783	29.8107		28.1441	24.6197	24.6534		17.6145	17.9754	20.8458		19.6386	30.7981	21.6516		21.7852	18.7309
AIMP2	25.2531	31.5015	27.3431		27.4565	29.6813	28.6029		37.3793	38.5791	32.1045		31.9072	36.4021	29.7447		37.6051	38.0253	41.8753		27.4783	29.9947		41.0972	37.9117	39.9517		38.9157	35.8903	38.7862		35.3494	39.0876	40.3403		46.6185	39.0166
AIMP3	43.2984	51.5303	39.8053		43.2348	43.8349	43.1684		37.7191	38.8363	38.8773		48.5474	33.0992	38.029		48.0633	40.7224	46.2605		34.7744	36.0212		42.9961	39.2867	42.2079		40.5542	36.3745	42.5631		39.2772	43.1416	40.7202		41.3291	39.831
Ak6	5.341	7.87538	7.15127		4.72313	6.22941	5.80859		12.4031	10.8879	11.0827		10.9858	11.9466	11.2825		10.3692	10.2138	10.8343		7.9434	9.29284		8.95187	9.36333	9.30005		9.28514	11.802	9.87813		10.8854	15.0663	11.8514		14.4338	12.7341
Akap200	25.0975	26.3485	37.4916		30.1035	25.6047	26.3147		29.8185	45.8662	34.2155		61.795	32.7478	25.1686		31.9977	34.7975	34.0935		33.9507	27.4185		27.1947	27.5007	32.2475		30.996	21.8489	31.1597		24.9129	21.9641	32.2875		31.2882	31.9092
Akh	0.362981	0.631975	0.0525829		0.467123	0.0458045	0.132013		0.169906	0.428656	0.527746		0.646222	0.281097	0.236695		0.400528	0.265292	0.343945		0.41188	0.0460041		0.203452	0.130956	0.385209		0	0.18157	0		0.11222	0.181521	0		0	0
AkhR	3.78537	0.388908	1.26199		0.674733	0.503849	0.924094		2.03887	1.62889	0.527746		1.29244	1.12439	0.710086		2.80369	1.94548	1.50476		0.52956	1.70215		1.62761	0.720256	0.385209		2.04819	0.484186	2.179		0.673323	0.8471	0.455823		1.07581	0.444212
akirin	92.8712	78.4135	111.476		101.106	105.946	112.255		99.3099	105.107	104.054		100.811	94.3081	95.6248		99.2419	103.155	105.032		109.972	83.7735		85.6531	98.4787	90.8543		111.695	96.4741	94.3507		101.223	65.9528	92.76		115.65	110.905
Akt1	70.9368	53.8151	76.6133		80.3452	75.9438	68.647		83.7635	83.8452	87.8697		96.4486	83.2751	76.7681		64.218	71.8943	62.8989		89.6133	72.5945		58.8653	67.5077	67.0814		65.6787	79.1645	75.5386		72.8311	52.0966	77.4139		90.6371	88.3981
al	6.37809	23.14	8.83393		13.9618	8.06159	10.6051		13.5925	9.25898	11.6984		10.178	11.5953	19.4879		15.0865	18.6147	15.6495		13.592	17.3896		14.3772	12.5717	18.3249		8.19277	13.3151	14.6719		11.8954	7.44238	11.7754		15.5096	4.29405
AlaRS	41.1205	45.4536	51.9519		46.349	53.6829	44.4005		68.472	74.8434	77.7546		50.7284	58.679	58.9371		82.5087	80.9584	80.1391		50.2494	53.2268		61.9171	67.1148	72.9146		50.1124	66.9388	83.8188		55.5491	53.5488	61.6121		63.6522	68.6307
AlaRS-m	21.9344	25.0359	27.2379		27.7679	26.933	24.8625		25.9956	21.3471	25.7716		19.3059	24.7366	23.4328		25.1442	29.3148	27.0856		25.3012	33.675		27.1269	27.959	31.257		22.5301	30.3827	26.4385		26.5963	29.709	22.7152		26.3574	26.4306
Alas	192.432	215.844	174.47		161.002	184.684	177.47		138.813	246.306	187.526		110.504	171.399	180.52		192.743	183.229	187.364		195.584	182.268		247.804	165.528	208.013		151.976	194.401	271.866		181.461	258.85	209.147		190.688	187.531
alc	369.929	469.558	364.084		343.076	381.277	375.798		298.524	317.291	326.587		264.87	251.371	318.828		503.063	456.347	468.453		367.809	392.507		289.105	326.08	257.1		269.679	318.171	313.195		304.23	347.069	318.164		338.074	311.466
Ald	1436.83	1135.51	1392.03		1270.42	1354.8	1311.33		1228.33	1356.18	1229.12		1254.32	999.441	1119.17		1532.78	1509.43	1311.12		1063.18	1001.83		913.701	1057.14	942.937		1265.17	1020.18	1186.47		1200.31	1387.37	1083.26		1134.71	881.538
Aldh	1019.77	1223.07	1207.25		879.022	1289.95	1089.55		1011.62	1109.02	1140.99		905.68	1102.04	966.979		1027.31	974.596	986.562		766.979	830.513		1166.32	1192.22	914.376		1663.13	1388.28	1204.7		1013.91	1101.83	972.65		822.01	990.74
Aldh-III	538.093	700.909	595.186		760.424	713.13	615.799		923.607	940.215	890.131		648.888	956.223	957.59		699.455	672.87	621.465		954.973	780.414		649.418	766.025	622.388		890.417	856.465	766.499		870.831	802.99	892.653		792.963	769.745
Alg10	9.07452	12.7853	11.095		10.9514	11.2679	11.2211		18.8595	13.5455	13.0177		6.70455	15.2495	15.0696		17.1782	17.1998	17.1112		19.7702	15.2274		17.6325	16.8278	17.3894		10.7189	19.3069	15.6888		15.5986	14.7637	15.6499		12.1925	12.8821
Alg-2	40.9131	50.4122	42.2766		42.0411	48.2321	52.6293		80.2804	55.2967	60.7787		65.6723	69.6418	67.6948		46.3277	58.0548	56.3209		38.4814	38.8735		57.1021	63.7754	51.0127		61.241	62.3995	59.1961		71.4844	70.6723	56.598		57.4663	60.857
Alh	70.1071	47.3009	78.8743		85.1721	77.9592	79.5601		78.6663	67.8992	66.9358		80.0507	73.788	74.2434		57.498	61.99	55.3321		112.561	67.028		54.3216	59.9122	65.9258		60.3534	61.6127	59.414		67.3323	42.4155	70.6526		90.9061	91.2115
alien	43.9725	53.5234	48.9547		48.3213	54.4615	48.977		98.7152	83.1593	91.0362		54.6058	88.7565	91.4432		82.5532	86.618	82.7617		57.722	64.1298		77.2438	78.9008	77.8673		62.4016	86.6088	85.3441		85.6242	79.0828	95.267		79.0722	94.0989
ALiX	126.058	153.764	172.682		164.531	164.896	165.589		145.439	163.147	165.36		115.189	148.209	152.511		175.075	184.511	175.154		157.162	146.707		185.277	204.749	224.137		137.639	154.698	182.237		152.62	131.24	167.591		176.881	189.382
Alk	3.62981	2.33345	5.62637		6.43592	4.1224	5.28054		2.54859	6.17265	2.99056		13.4091	5.05975	3.47153		2.26966	4.0236	2.57958		1.58868	3.77234		5.42538	4.77988	7.31897		6.62249	3.57087	2.10637		3.59106	11.7989	3.8745		7.88929	0.740353
AlkB	9.33379	9.13933	7.83485		7.99299	8.29061	8.40485		15.7163	12.1738	11.7863		13.7322	10.1195	10.5724		9.47916	7.1629	9.97439		11.2973	10.0749		9.49441	8.25021	7.42903		9.48996	11.4994	11.9845		9.08986	12.8275	10.1041		10.1306	10.439
Alp1	0	0	0		0	0	0		0	0	0.263873		0.888555	0	0.0788984		0	0	0.0859861		0	0		0	0.130956	0		0.204819	0	0		0	0	0		0	0
Alp2	0	0	0.262914		0	0	0		0	0	0		0	0	0.0788984		0.133509	0	0.0429931		0	0.0920083		0	0	0		0	0.0605233	0		0.11222	0	0		0	0
Alp4	106.613	136.652	145.76		101.314	111.809	132.982		188.85	156.202	174.684		117.128	141.251	192.749		222.115	228.638	226.659		139.157	240.786		274.66	307.942	321.43		155.731	168.678	149.988		163.73	114.54	128.238		408.36	237.653
alph	242.523	199.947	256.131		227.748	254.215	231.464		287.99	282.57	277.946		274.725	270.275	251.765		207.518	224.968	211.956		265.074	221.464		227.391	244.953	241.801		242.506	279.497	288.645		270.115	235.857	280.331		265.008	290.663
alpha4GT1	30.6978	29.6542	36.3874		34.8785	32.6128	33.8834		33.9811	30.006	33.3359		27.3837	29.3044	28.9557		37.9611	37.4947	34.6094		24.1832	32.0189		27.6016	31.9532	29.0007		26.012	28.2644	27.7459		31.4217	22.8112	36.6178		32.0054	34.7966
alpha4GT2	0	0	0		0	0	0		0	0	0		0	0	0		0	0	0		0	0		0	0	0		0	0	0		0	0	0		0	0
alpha-Cat	100.649	99.9007	115.051		118.805	124.359	112.827		202.188	146.258	164.217		141.038	188.616	170.736		127.991	154.356	128.291		133.626	129.272		128.717	148.111	131.576		137.639	177.091	171.124		161.261	131.179	165.616		155.993	178.573
alpha-catenin-related	84.9375	82.1568	99.3291		92.9575	114.328	95.2257		130.403	117.195	121.118		65.1876	110.682	108.643		92.5664	104.083	95.9175		101.852	93.5264		101.997	114.455	105.217		103.912	126.494	106.48		107.058	90.2161	126.111		148.014	153.919
alphaCOP	99.5086	94.4074	123.728		125.345	126.191	118.636		124.116	129.54	126.043		89.2594	112.439	115.271		121.226	130.568	114.663		113.09	119.749		123.699	137.765	128.275		111.49	118.081	122.823		111.884	87.4328	125.199		99.9608	126.008
alpha-Est1	690.078	727.695	701.456		713.349	759.301	895.359		523.989	457.548	462.569		566.898	544.415	590.318		493.673	435.301	390.807		430.885	606.933		539.554	554.401	472.927		603.671	568.072	440.376		501.289	502.693	512.953		475.329	472.271
alpha-Est10	102.983	131.499	134.034		133.441	175.248	152.916		229.713	198.468	206.437		139.584	246.03	244.822		130.35	119.558	116.769		160.162	142.291		182.428	177.772	160.357		213.558	228.354	185.578		220.513	184.123	205.5		187.908	181.905
alpha-Est2	2.9557	1.84731	3.20756		4.46362	4.58045	4.84049		3.90783	3.0006	4.04605		6.13911	12.7197	12.9393		4.76183	4.81948	4.47128		22.2415	16.3315		10.2404	11.4586	12.932		6.82731	4.11558	4.5759		3.8155	3.69094	3.03882		7.35138	13.9927
alpha-Est3	33.0831	31.9877	40.6992		34.6709	34.2159	37.7998		24.5514	39.2649	29.3779		41.6005	34.5047	28.1667		33.5998	29.4917	30.912		37.4811	33.215		34.9259	29.5305	33.4582		34.0683	30.3827	33.2661		32.3195	39.0271	28.9448		35.6811	27.9853
alpha-Est4	3.31868	1.65286	2.20848		2.38752	1.14511	2.20022		2.8884	3.17206	2.11098		4.362	2.52988	2.05136		2.04714	2.874	3.0955		2.41244	2.57623		2.17015	2.29172	2.31125		2.93574	2.96564	4.358		2.46885	3.87246	2.73494		0.358604	2.44316
alpha-Est4aPsi	4.71875	2.33345	5.25829		0.363318	0.366436	0.264027		5.09717	4.71522	4.74971		0.484666	0.351372	0.394492		2.75919	3.53723	3.18149		1.52984	0.460041		0.203452	0.720256	0.715388		6.69076	9.32059	7.8444		3.36661	4.29601	5.62182		1.25511	0.962459
alpha-Est5	1.40007	0.388908	1.41974		1.40137	0.687067	0.704072		2.54859	2.7434	2.37486		1.61555	1.89741	1.57797		3.38223	3.27194	4.21332		2.70664	2.85226		5.9001	5.43466	4.34736		1.91165	2.90512	2.46953		2.69329	3.26739	4.55823		2.68953	2.81334
alpha-Est6	0	0	1.68265		0	0	0		0	0	0.0879576		0	0.140549	0		0	0	0		0	0		0	0.0654778	0		0	0	0.145267		0	0	0		0	0
alpha-Est7	31.3719	39.3283	28.7628		19.4635	14.291	20.7701		66.9428	49.2098	41.8678		32.9573	9.8384	11.2825		60.3907	55.2251	53.9563		5.17792	7.36066		59.9504	77.2639	43.8588		40.759	54.7736	45.1053		52.1825	60.1441	46.9498		61.0523	38.6464
alpha-Est8	188.335	209.33	254.501		169.202	216.472	207.701		292.832	279.57	263.785		159.132	207.379	214.13		248.194	262.463	252.713		208.647	189.169		202.977	295.632	198.548		209.462	276.47	241.433		264.504	222.606	260.351		266.263	264.972
alpha-Est9	29.2459	27.9527	48.0608		33.581	34.903	39.164		40.3526	42.6084	44.9464		53.3133	41.3916	28.9557		37.1156	35.0628	34.3515		27.6548	23.7841		36.35	40.2034	42.2079		41.0321	38.5533	39.5852		40.8483	31.2217	39.6566		41.4188	28.3555
alphagamma-element:CR32865	6.63736	6.46559	0.788743		0.41522	0.137413	0.220022		0.254859	0.257194	0.703661		0.0807777	0.0702743	0.0788984		32.9323	65.7483	61.0932		27.6548	5.75052		0.271269	1.24408	1.1006		0	0.665756	0.6537		0.11222	0	0		0.089651	0.370176
alphaKap4	0	0	0.841326		0	0	0		0	0	0		0	0	0		0	0	0		0	0.0460041		0	0	0		0	0	0		0	0	0		0	0
alpha-Man-Ia	222.144	176.564	229.261		244.357	184.821	290.385		104.577	80.2445	98.6885		209.295	97.3299	94.1258		82.2417	79.1898	64.2746		78.7868	84.2796		104.032	96.3834	112.096		159.213	91.9954	87.5958		90.7864	60.5071	90.7848		93.7749	69.223
alpha-Man-Ib	108.531	85.4139	124.464		117.352	112.45	107.899		91.6641	99.534	93.6749		86.9168	83.5562	82.8433		80.4171	87.3697	76.5277		86.7302	76.4129		79.0749	87.2165	86.8922		100.225	90.906	90.719		90.8986	69.5832	93.9755		85.796	100.91
alpha-Man-Ic	0	0.0972269	0.105166		0	0.091609	0.0440045		0.254859	0.257194	0		0	0.210823	0.236695		0.267019	1.01695	0.730882		0.23536	0.368033		0.0678172	0.0654778	0		0.136546	0.0605233	0.145267		0	0.181521	0		0.358604	0
alpha-Man-IIa	49.0543	46.4745	61.4694		53.0963	54.3699	52.1453		71.5303	66.9561	68.7829		36.0269	58.8196	56.3334		64.8855	67.8264	59.0725		55.6038	55.205		52.1514	56.3109	65.9258		59.1928	72.9306	68.13		64.7512	48.7688	60.0927		61.8592	66.4837
alpha-Man-IIb	136.533	101.359	192.085		188.614	213.311	186.447		114.856	115.309	116.896		142.573	118.693	115.428		72.2285	77.0233	74.55		131.037	109.214		104.032	120.217	99.6041		134.088	117.657	109.676		123.667	66.7999	120.185		130.98	137.854
alpha-PheRS	29.7126	37.2865	30.8662		32.4391	34.5366	32.1673		33.9811	33.7781	40.2846		24.9603	31.2018	32.9795		46.2387	39.617	43.7669		32.4208	29.7647		37.5707	38.6974	39.8416		28.4699	34.8614	35.3724		31.1973	35.0941	39.5047		35.1432	41.2377
alphaSnap	216.959	220.025	261.495		285.256	276.201	294.126		283.912	274.769	281.464		217.858	272.383	272.042		253.579	255.123	259.721		230.594	243.868		288.901	301.329	296.446		237.454	306.006	293.656		274.155	247.111	302.439		335.295	301.99
alpha-Spec	351.158	309.425	466.358		492.555	445.54	475.908		506.404	485.068	530.121		379.978	530.922	560.652		443.74	479.781	415.012		489.313	474.165		401.681	479.036	482.997		366.217	487.334	523.759		511.052	342.833	499.202		556.553	495.222
alphaTry	0.0518544	0	0.0525829		0	0	0		0	16.5461	0		9.77411	0	0		0.623043	0.176862	0		0	0.276025		0	0	389.391		0	0	0.944233		0.11222	0	0.607764		0	0
alphaTub67C	1.34821	1.0695	1.05166		0.570928	0.778676	0.704072		1.78401	0.771582	0.703661		1.05011	0.632469	1.42017		2.00264	1.50332	3.00952		1.23564	1.19611		1.08508	1.11312	1.70593		0.955823	1.27099	1.59793		0.673323	1.08913	2.88688		1.25511	0.962459
alphaTub84B	1142.35	1754.85	1252.58		2187.23	1420.58	1529.2		1266.56	1025.17	1075.02		2185.76	1367.19	1522.82		1422.01	1380.71	1407.59		1499.77	1969.34		1647.48	1520	1536.65		1224.82	1244.18	1198.16		1065.42	1149.88	1133.33		1172.99	869.322
alphaTub84D	157.637	195.28	180.359		191.417	154.453	162.553		135.415	133.055	142.491		119.066	119.185	125.291		144.101	137.289	132.376		139.451	136.54		143.162	129.057	131.686		133.133	138.356	130.595		125.35	139.045	140.925		132.594	117.642
alphaTub85E	263.887	208.698	384.276		496.137	195.906	298.878		1.6141	3.42925	1.14345		98.7104	1.68658	2.60365		2.13615	2.43185	2.02067		0.94144	1.70215		3.9334	1.96434	3.57694		197.651	3.51035	2.03373		1.1222	17.0025	2.81091		4.2136	0.370176
Alr	20.3269	29.4112	26.2914		24.3423	22.3068	19.846		18.8595	24.1762	22.5172		12.2782	17.9902	20.2769		30.6626	31.8793	32.5028		34.5979	28.4306		33.0948	30.1853	29.9363		16.6586	21.0016	32.0313		18.9653	29.2855	24.0067		23.7575	25.4681
alrm	0.207418	0.0486135	0		0	0.137413	0.0440045		0	0.0857313	0.0879576		0.484666	0.281097	0		0.222515	0.0884308	0.128979		0	0.184017		0.203452	0.196434	0.11006		0.341365	0.423663	0		0	0.121014	0		0	0
Als2	47.1875	49.5371	61.1539		61.1931	64.5385	58.614		78.4964	80.4159	78.0184		48.7898	78.3559	71.3241		55.7624	63.1396	52.7525		68.5486	61.9676		60.0182	76.0198	70.1081		63.6305	79.1645	72.9965		71.4844	52.8227	79.845		75.3068	86.103
alt	83.0707	73.9897	98.0145		93.4765	100.266	89.7691		115.366	123.024	117.599		96.0447	126.213	116.217		105.116	109.61	103.14		135.214	117.541		110.135	123.033	134.988		101.044	118.686	130.958		110.874	90.2766	118.134		149.538	147.182
aly	0.0518544	0	0.262914		0	0	0		0.0849529	0	0		0	0	0		0	0.0442154	0		0	0		0	0.0654778	0		0	0.18157	0.0726333		0	0	0		0	0.0740353
Ama	0	0.0486135	0		0.103805	0	0.0440045		0	0	0		0	0	0		0	0	0		0	0		0	0	0		0	0	0.0726333		0	0	0.0759705		0	0
amd	203.373	247.151	236.097		155.396	233.878	231.684		348.052	325.35	378.922		188.535	302.953	233.066		193.099	187.296	200.563		148.1	124.395		200.332	135.867	109.785		208.096	151.732	146.937		275.95	284.505	207.096		241.789	359.515
amn	0.103709	0.291681	0		0.103805	0	0.132013		0.0849529	0.171463	0.351831		0	0	0.0788984		0	0	0.0859861		0.2942	0		0.135634	0.196434	0.11006		0.273092	0.0605233	0.2179		0	0	0		0	0.0740353
Amnionless	3.68166	3.11126	2.05073		1.66088	2.24442	1.62817		5.69184	7.80155	7.91619		2.50411	4.77865	5.68068		5.02885	4.73105	5.41713		4.88372	4.04836		4.7472	3.99415	4.56748		6.00803	8.11012	6.1012		6.17213	6.95832	5.84973		8.9651	7.32949
amon	96.7603	89.2543	130.09		123.58	103.472	104.203		112.308	94.3044	104.054		69.5496	73.8583	80.4764		71.828	81.3121	80.2681		80.8462	86.0737		117.866	119.563	111.821		107.667	108.337	98.9992		94.6019	74.0607	119.274		125.78	143.332
amos	0	0	0		0	0.091609	0		0.169906	0	0		0	0	0		0	0.0442154	0.0429931		0	0		0	0.0654778	0.0550299		0	0.121047	0.145267		0	0	0		0	0.222106
AMPdeam	288.466	262.124	308.083		265.482	257.467	243.125		294.192	312.148	320.43		236.598	251.09	246.163		240.406	259.014	250.134		269.899	205.454		233.156	225.899	243.727		272.819	272.657	274.409		241.162	229.08	291.499		308.22	294.364
Amph	377.137	304.563	468.671		431.206	456.442	479.913		334.799	371.131	344.618		489.109	305.693	348.494		282.995	278.601	259.162		356.158	288.952		217.083	294.388	229.365		485.49	349.583	339.125		382.56	291.1	380.992		386.216	416.819
AMPKalpha	211.462	218.955	229.367		229.773	245.878	236.48		197.261	221.101	212.857		182.154	198.455	213.183		234.086	238.454	226.187		257.719	248.928		241.904	242.399	270.967		198.47	208.745	216.593		200.65	193.381	222.746		231.479	213.962
Amt	711.598	598.14	850.423		662.899	905.142	832.521		733.398	795.672	831.376		495.41	837.459	759.634		605.732	601.197	551.988		761.213	749.361		678.918	698.91	728.761		630.161	644.936	682.245		840.082	493.98	723.163		701.16	955.944
Amun	176.668	152.549	212.435		199.462	212.899	206.161		212.127	225.388	233.264		174.884	211.526	205.688		198.573	209.802	186.934		228.77	179.324		184.802	203.505	224.797		179.012	197.306	201.557		225.226	137.714	237.484		251.919	259.198
amx	15.297	19.0079	16.4059		16.8164	19.9249	17.6898		17.7551	18.518	22.2533		16.1555	16.5145	17.7521		19.4033	22.4614	21.3246		20.947	18.6317		19.0566	19.1195	18.2699		18.0924	21.97	20.8458		18.6286	16.579	19.9802		13.6269	22.4327
Amy-d	1.97047	0	0.105166		0.103805	0.366436	0.132013		0.339811	0.857313	0		0.403889	0	0		0.0445031	0.48637	0.730882		1.23564	0.0460041		1.22071	0.261911	32.2475		0	0	0.6537		0.224441	0	0.151941		0	0.0740353
Amy-p	0.103709	0	0		0	0	0		0.0849529	0.171463	0		9.12788	0	0		0	0	0		0	0.230021		0.745989	0	28.9457		0	0.121047	0		0.224441	0	0.379853		0	0
Amyrel	0	0.0486135	0		0	0	0.0440045		0	0	0		0	0.0702743	0		0.623043	0.176862	0.859861		0.52956	0.0920083		0	0	0.16509		0	0.121047	0.0726333		0	0	0		0	0.0740353
ana	6.68922	5.15303	14.0922		5.60548	4.90108	9.41696		2.46363	9.94483	9.23555		9.85488	1.82713	1.97246		1.55761	1.90126	2.96652		1.58868	0.55205		4.47594	4.1251	5.28287		8.39759	2.42093	3.4864		3.14217	1.21014	0.911646		1.52407	1.2586
ana1	18.3565	14.4382	20.4022		17.1278	22.1236	20.1981		35.3404	34.2068	38.4375		15.1054	35.9102	32.8217		30.4846	32.6752	30.0092		45.6598	26.5904		20.5486	25.9292	30.7617		18.2972	34.4378	31.886		31.1973	20.3909	29.4766		36.0397	42.4222
ana2	1.91861	2.96542	3.9963		2.38752	2.42764	2.15622		2.29373	3.0006	2.72669		1.53478	3.09207	3.55043		2.8927	3.18351	3.56843		7.70804	4.09437		4.06903	3.60128	3.90712		1.97992	3.81297	4.358		1.79553	1.99674	3.79853		2.77918	3.7758
ana3	2.54087	1.7987	1.5249		1.50517	1.87798	2.42025		3.48307	3.94364	3.34239		0.727	4.07591	3.15594		5.20686	3.53723	3.95536		5.5898	5.06045		2.71269	4.19058	4.18227		2.66265	4.35768	4.50326		3.02995	2.35978	6.60943		4.5722	5.18247
Ance	76.3297	116.478	116.05		124.981	87.5324	114.984		113.242	131.94	135.983		171.491	108.082	108.722		103.203	98.9099	99.9159		61.5466	69.7883		121.393	114.455	129.155		132.04	123.891	125.874		119.29	103.407	84.3273		109.643	78.4034
Ance-2	2.12603	1.21534	1.05166		10.64	0.732872	0.704072		0.169906	0.342925	0.0879576		14.9439	0.210823	0.47339		0.0890062	0.619016	0.429931		0	0.138012		0.0678172	0.392867	0.11006		0.477912	0.18157	0		0.224441	0.302536	0.303882		0.179302	0.296141
Ance-3	168.06	188.377	249.085		273.371	266.857	289.153		201.083	239.533	249.36		246.372	284.47	269.201		218.421	229.566	215.137		238.478	264.018		163.304	228.976	172.904		290.365	222.907	251.529		285.601	201.912	249.791		275.766	276.3
Ance-4	3.88908	0.14584	0.210332		0.519026	0.091609	0.0440045		0	0.342925	0.0879576		1.21167	0.0702743	0.236695		0.267019	0.221077	0.55891		0.17652	0.276025		1.28853	0.196434	0.330179		0	0	0.290533		0.336661	0.0605071	0.227912		0.179302	0
Ance-5	4.82246	1.60424	3.26014		3.32176	2.47344	2.24423		6.54137	10.9736	4.48584		9.04711	7.3788	11.0458		13.1284	7.07447	8.42664		16.8871	11.363		7.12081	4.84536	4.62251		5.18875	2.23936	5.95593		6.84545	9.13658	5.39391		8.51684	4.51615
Andorra	0	0	0.893909		0	0.0458045	0		0	0.514388	0		0	0	0		0	0.0884308	0		0	0.0460041		0	0	0		0	0	0		0	0	0		0	0
angel	16.6971	18.0356	14.3551		14.2213	14.6116	16.4137		11.8934	9.94483	12.7539		11.4704	9.48703	8.99442		12.2383	11.3191	10.4043		7.76688	11.8231		14.106	12.5063	10.1255		14.0643	12.8309	13.6551		12.232	11.4964	11.6995		8.60649	12.7341
Ank	261.761	201.26	301.721		339.079	340.098	329.109		367.591	304.432	344.794		343.79	377.865	342.577		195.858	238.144	206.668		260.897	244.558		277.779	309.841	296.611		360.345	356.24	349.584		372.909	263.993	391.856		353.583	406.38
Ank2	181.542	92.9976	169.948		159.704	127.703	149.175		210.088	170.862	198.696		132.233	163.317	171.92		119.135	134.371	118.188		321.737	171.043		125.326	138.027	147.37		172.458	249.961	220.515		201.211	142.434	195.852		267.429	227.659
Ankle2	59.7363	62.7114	55.0017		67.5771	59.5	64.7306		65.7535	64.0413	70.1022		54.8481	66.2687	64.5389		62.7049	64.5987	64.1457		81.4934	82.4394		69.7161	64.8885	76.6566		57.4859	67.4835	67.6216		61.7213	63.1695	70.1208		66.0728	76.3304
Anp	0	0	0		0	0	0		0	0	0		0	0	0		0	0.0442154	0		0	0		0.135634	0	0		0	0	0		0	0	0		0	0
Ant2	3.94093	2.43067	14.4603		3.06225	2.38183	2.64027		2.03887	5.91546	2.72669		1.29244	2.7407	2.05136		2.98171	3.62566	4.64325		5.06024	4.37039		4.40812	4.51797	5.17281		4.16466	3.14721	3.41377		1.57109	2.5413	3.57061		1.79302	3.40562
antdh	6202.2	6580.76	6596.16		6539.36	6725.66	6802.26		4291.56	4113.47	4167.7		4799.97	4360.73	4387.7		3770.66	3332.69	3400.92		3363.59	3674.35		4754.66	4182.99	3543.87		6996.15	5468.64	4316.45		4816.61	4491.93	4623.19		3032.18	4057.28
Antp	0.82967	0.631975	1.26199		2.0761	1.23672	0.220022		0.339811	2.22901	0.615703		12.1167	3.44344	0		1.95814	1.63597	1.16081		3.5304	0.414037		1.35634	1.83338	2.5864		8.39759	0.54471	2.10637		0.897764	11.5569	2.20314		3.40674	0
antr	0.570398	0.583362	0.841326		0.674733	0.641263	0.79208		1.01943	0.600119	1.31936		0	1.54603	0.788984		1.02357	0.928524	0.988841		2.41244	1.56414		0	0.130956	0		0.273092	0	0		0.673323	1.51268	0.987617		1.16546	0.888423
AnxB10	184.498	282.882	263.388		262.886	245.237	257.382		277.881	316.949	320.606		202.106	261.069	284.823		292.875	325.47	330.746		197.702	219.532		379.302	317.24	341.901		259.028	288.757	331.571		293.905	291.826	328.269		304.006	319.684
AnxB11	144.259	142.146	153.963		152.594	161.049	165.721		143.485	138.627	133.344		119.874	155.377	151.012		123.719	138.394	132.376		156.514	136.54		165.474	166.641	157.055		141.598	155.242	160.883		155.762	136.504	160.222		123.18	155.548
AnxB9	489.194	502.226	523.305		481.863	472.794	498.483		402.337	488.068	469.782		671.99	512.581	454.77		534.838	519.001	539.391		472.426	443.342		683.326	700.416	686.333		441.795	406.172	515.551		402.535	500.757	427.486		476.316	463.239
aop	104.642	138.354	96.3844		99.8605	71.7756	129.769		36.5297	37.5503	40.2846		199.117	42.2349	35.5043		35.2464	39.1749	31.7719		48.7195	36.3893		31.7385	42.4951	40.7221		61.1044	40.6111	42.781		41.746	27.8333	42.3915		49.3977	38.7205
aos	64.1439	79.0941	78.8218		79.9818	69.6228	79.12		71.3604	69.0137	75.4677		94.7523	74.4908	73.0599		71.2939	76.36	65.7794		57.6632	55.895		86.9417	88.526	99.439		81.1767	72.6885	84.5452		80.4621	69.1597	67.5378		83.1961	64.1886
Aos1	23.1789	25.6679	23.0313		18.2697	25.1009	23.9384		35.8501	34.464	39.493		21.5677	35.8399	31.9538		42.7675	41.2972	44.4548		36.9515	33.169		41.0294	39.2212	37.7505		25.5341	37.2218	34.6461		32.8806	46.1669	34.1867		40.7912	39.3868
AOX1	309.156	454.73	416.141		448.386	523.316	482.949		431.56	352.699	380.241		255.742	427.971	494.062		518.327	565.604	555.127		604.463	759.206		447.729	465.286	530.708		301.972	434.799	445.387		395.577	353.483	404.163		427.366	416.004
AOX2	1.29636	1.65286	1.47232		2.33561	1.41994	1.89219		2.46363	1.3717	2.63873		2.50411	2.4596	1.81466		2.75919	5.4385	5.41713		2.82432	2.57623		1.69543	2.02981	1.70593		2.66265	3.20773	3.0506		2.58107	1.81521	2.96285		0.627557	1.77685
AOX3	748.207	750.786	965.054		845.025	919.846	803.566		1128.77	1021.15	1055.4		729.261	1121.23	1044.14		813.16	903.321	893.826		958.445	1011.31		870.976	913.874	854.229		1156.27	1155.69	921.935		987.428	824.047	1034.19		921.971	1161.02
AOX4	297.178	286.819	348.888		323.664	458.365	330.518		487.205	487.468	563.193		297.666	730.853	580.219		392.072	431.719	424.256		884.012	900.439		636.804	673.963	607.09		292.482	470.871	435.146		473.009	363.648	587.48		651.135	1012.95
ap	4.51133	3.15988	2.26106		3.42557	2.29022	1.45215		0.679623	3.51498	0.351831		17.5288	2.4596	0.788984		2.80369	2.07812	1.11782		1.29448	0.78207		2.91614	2.81555	3.08167		7.44177	1.0289	2.03373		1.23443	4.59854	2.12717		3.04813	0.740353
AP-1-2beta	126.888	155.271	196.397		189.341	174.652	171.441		156.908	163.232	176.443		124.317	152.847	153.852		155.316	167.974	157.14		156.985	142.475		181.275	182.159	177.747		151.157	163.171	165.459		162.607	122.587	171.162		171.413	178.277
AP-1gamma	114.754	92.4628	127.356		137.49	132.925	124.621		142.891	142.142	154.366		82.9587	128.953	130.261		127.59	130.612	118.704		165.811	131.204		129.056	133.575	144.563		112.377	129.641	131.466		124.901	104.798	148.067		156.531	167.986
AP-1mu	75.7074	96.4005	88.4444		85.5873	90.5097	81.9803		111.458	109.136	101.503		83.605	96.9083	90.102		114.818	102.093	107.44		99.9692	89.202		88.7049	95.3357	96.0822		86.9799	95.0216	98.636		89.4397	94.8147	97.2422		97.2713	97.5045
AP-1sigma	123.621	110.061	132.246		121.919	136.543	128.977		128.194	121.138	126.923		120.44	121.645	110.773		92.6999	94.4883	93.4669		106.5	88.742		103.15	107.777	103.401		124.735	116.447	123.113		129.054	103.286	132.113		129.366	140.075
AP-2alpha	108.22	86.5806	147.968		156.85	141.398	139.846		125.136	113.165	124.9		117.451	108.293	109.669		80.1946	89.9342	78.0754		109.795	87.4539		101.59	113.539	113.196		118.317	125.707	111.783		103.018	66.6184	125.959		129.277	139.705
AP-2mu	143.637	135.048	170.894		137.594	125.733	123.477		120.803	120.538	130.265		110.585	105.622	90.0231		112.148	118.188	111.309		66.1362	61.1855		92.0279	80.2104	84.4158		136.341	129.701	126.164		109.976	97.1745	132.645		113.767	140.667
AP-2sigma	54.7582	63.1489	56.3689		61.9716	49.1482	56.7218		37.4642	43.2086	44.2427		62.0373	38.2995	39.9226		31.5527	32.631	32.9327		29.42	31.4208		46.5226	37.5843	40.0067		61.1727	43.6373	45.759		40.6238	59.8416	44.3668		42.136	42.2742
Apc	31.0089	21.6816	41.225		45.2071	41.1324	40.1761		42.9861	38.2362	44.3307		21.3253	42.5862	42.7629		40.5868	39.0864	35.0823		50.4259	42.1858		37.5707	40.9891	52.6086		29.8353	43.6978	42.5631		37.9305	23.3558	40.8721		55.9422	59.9686
APC10	10.5783	11.3756	11.9889		10.1729	10.2602	10.6491		13.7624	18.2608	14.6889		6.05833	13.071	14.754		15.9321	15.9618	17.5842		14.6512	16.1014		16.3439	15.3218	16.7291		11.9478	19.0043	12.275		15.8231	12.7065	16.2577		14.7028	16.9541
Apc2	4.30391	5.20164	4.94279		6.1764	3.0689	4.66447		2.71849	1.97182	4.39788		3.79655	3.37317	2.99814		2.26966	3.71409	2.92353		4.23648	2.85226		3.66213	4.1251	4.73257		3.20883	4.78134	3.0506		3.47883	3.44891	2.88688		4.12394	3.25755
APC4	9.23008	12.445	11.6208		11.4186	12.3672	11.2651		15.8862	16.8033	21.1978		11.3089	17.2875	17.5154		14.686	16.1828	17.8851		21.2412	14.1693		17.3612	18.3993	17.7196		10.241	19.428	17.432		17.6186	17.6076	19.1446		23.2196	20.2116
APC7	0.933379	0.243067	1.05166		0.726636	0.503849	0.924094		0.679623	0.943044	1.31936		0.403889	0.773017	0.710086		1.06807	1.06117	1.33279		1.7652	0.598054		0.47472	0.327389	0.550299		0.409638	0.302616	0.581066		0.448882	0.726086	0.303882		0	0.370176
ApepP	15.1933	14.9243	17.6679		14.6365	17.8179	15.2696		30.668	29.4916	35.1831		12.6821	27.2664	26.0365		19.4924	23.5668	24.5061		16.8871	15.8254		26.5843	29.3996	25.5339		22.6667	30.7458	29.4891		31.6462	20.2699	26.8936		24.1161	27.7632
Apf	16.1786	15.7022	10.9372		14.377	13.0085	14.2574		16.9906	16.3747	17.5915		15.0247	17.0064	17.7521		14.9975	14.37	14.9186		14.8277	12.6511		17.8359	16.3695	17.5545		18.0241	18.6412	17.432		18.0675	18.0916	18.081		16.3165	16.806
aph-1	16.386	18.862	18.6143		18.9444	18.0012	17.6458		18.6896	16.4604	17.0638		18.3365	18.4119	19.4879		19.5814	18.7031	18.917		19.2407	16.6075		18.0394	18.0064	16.8942		17	17.9754	17.1415		18.853	17.6076	16.6375		19.6336	19.1751
aPKC	55.6398	37.1407	69.6198		44.6881	39.3002	38.0639		73.909	68.1564	71.1577		50.0014	55.3059	60.594		49.9325	62.3879	55.848		56.0157	43.6579		63.3413	75.2995	82.0495		79.0602	90.1797	80.7682		51.5092	38.301	57.5856		65.7142	57.9696
Aplip1	70.8331	71.0729	79.5053		90.7257	89.4103	83.8725		92.5986	84.2739	92.6194		60.6641	84.0481	85.2892		63.7284	65.881	66.9832		83.847	70.6163		83.5508	88.7225	73.8501		76.261	103.434	83.8188		79.6765	67.5865	100.509		106.595	111.349
apolpp	177.809	27.0291	32.3385		27.7679	35.2236	27.3268		46.0444	56.9256	43.7149		52.9094	42.3754	39.9226		18.3353	21.9308	20.9376		16.8871	21.6219		49.4387	27.8936	27.625		41.3052	36.6166	44.6695		59.3646	32.2503	35.934		23.3093	39.4608
Apoltp	17.2157	0.291681	2.31365		0.882343	1.14511	1.62817		2.37868	4.28656	2.19894		4.44278	1.96768	3.62933		1.4686	1.98969	3.43945		1.7652	2.39221		3.52649	1.44051	1.81599		1.43373	0.121047	3.55903		3.36661	1.81521	1.67135		1.70337	0.814388
app	82.2929	64.4615	91.7572		109.099	92.1586	91.6173		115.366	96.7906	105.285		87.6438	100.352	105.724		67.6002	79.3225	74.0771		93.4968	78.8511		70.869	91.0797	79.6833		98.245	110.334	102.486		103.467	80.0509	116.691		101.306	118.605
APP-BP1	12.6006	17.5009	18.1411		15.2074	16.3522	14.0374		22.6824	20.0611	20.3182		14.9439	21.2228	22.9594		19.2253	23.3015	21.9695		22.5357	24.5662		22.0406	18.9886	21.9019		13.7229	25.904	21.3542		18.4042	16.6395	22.1074		19.1853	18.2127
Appl	906.83	599.404	1142.78		1030.21	1146.49	1071.77		1029.12	937.129	1069.74		659.712	943.714	834.35		778.715	895.76	864.634		1132.2	790.581		658.098	815.788	813.176		684.028	847.508	847.703		830.095	509.591	976.297		1106.92	1156.8
Aprt	9.12637	11.3756	7.72969		6.22831	6.04619	7.96481		12.3182	9.6019	10.9947		8.40089	10.5411	8.59992		12.0158	9.06416	10.8772		9.17904	7.68269		8.07025	8.70855	7.59412		7.37349	8.8364	12.4929		9.3143	13.4326	9.04049		6.72382	8.58809
Aps	247.294	177.342	278.426		275.706	254.49	279.076		222.322	208.927	212.33		271.171	228.532	209.317		195.458	195.742	174.638		213.354	187.467		191.041	211.886	209.884		226.12	206.203	202.937		204.915	150.118	204.133		209.425	187.976
apt	17.7861	18.3759	21.6642		26.2108	22.8564	23.3664		24.2116	22.5473	24.6281		22.4562	27.8989	25.0897		24.5657	23.5668	20.3357		24.5951	20.2878		18.5819	24.0304	27.2948		27.7189	23.483	25.5669		26.3718	19.9068	25.1462		25.1023	16.6579
AQP	53.6174	27.0777	26.6069		39.9131	24.0932	19.45		5.43698	12.6882	8.26802		73.3462	6.74633	6.94306		14.1965	14.5027	12.683		9.88512	9.9829		13.4278	4.97632	9.52017		83.6345	9.38111	12.1298		12.5687	52.2177	14.1305		11.6546	1.18456
aqrs	0	0	0		0	0	0		0	0	0		0	0	0		0	0	0		0	0		0	0	0		0	0	0		0	0	0		0	0
ara	1.29636	1.11811	0.683578		2.49132	0.41224	1.05611		0.169906	2.40048	0.615703		2.82722	2.10823	0.0788984		1.20158	1.85705	1.33279		2.942	1.33412		2.23797	1.63695	2.86155		5.3253	1.27099	1.3074		0.673323	3.26739	0.455823		2.24127	0
aralar1	198.654	207.58	206.125		185.759	188.531	190.231		141.447	143.257	154.717		216.646	128.251	138.782		138.538	144.408	136.976		148.218	129.778		110.271	143.527	118.81		132.723	131.578	135.679		145.438	105.524	151.409		139.138	148.071
Arc1	60.3585	141.854	63.8882		53.5115	63.6224	42.7283		54.2849	77.844	59.1955		49.6783	97.6813	56.2546		296.658	284.04	308.776		176.285	226.294		224.136	412.248	512.163		125.076	150.582	356.412		95.3874	138.319	131.657		69.6588	92.0999
Arc2	9.85234	13.5632	8.41326		7.47397	9.80216	10.253		12.0633	13.8885	14.4251		6.86611	10.8925	9.8623		22.4741	25.0701	28.1175		20.1821	18.9077		30.3821	32.7389	36.0446		23.0763	25.9645	32.9029		12.7931	21.8431	14.8902		10.0409	15.1032
Arc42	36.2462	47.9815	38.2278		31.6606	36.6436	33.6634		57.0034	54.4394	53.3903		24.2333	52.5652	48.4436		68.0007	65.9694	67.9291		49.0726	53.7788		55.4745	58.4062	56.6257		34.2731	48.4186	54.4023		50.6114	60.9912	49.6087		45.2737	47.3086
Archease	11.2005	12.0075	10.7795		11.8857	13.7871	11.4852		16.0561	16.4604	15.4805		12.8437	17.0064	14.8329		13.6179	15.4312	18.315		16.2398	16.3315		13.7669	15.1254	14.693		12.9036	18.3386	20.41		18.9653	22.2061	18.005		20.0818	18.2867
Arf102F	125.228	128.194	126.094		122.282	139.062	142.706		154.869	149.43	148.209		205.741	169.221	148.566		148.284	137.068	135.815		89.2603	105.257		146.553	145.099	134.383		170.888	161.597	169.308		164.964	180.493	163.792		157.069	173.835
Arf51F	73.737	67.8644	73.9841		85.9506	82.7687	85.1486		99.7346	88.1318	90.6843		95.237	102.53	104.777		87.4931	84.5841	82.0308		94.7912	94.1245		89.3153	93.8952	94.2662		88.6185	95.5663	98.8539		109.864	85.7991	100.965		104.892	88.9164
Arf79F	344.158	313.946	366.608		372.141	383.704	377.25		429.097	447.432	428.266		419.156	422.911	415.006		363.813	362.08	345.664		371.457	349.401		382.692	397.909	419.878		435.651	419.063	429.19		438.445	340.595	433.032		434.18	436.586
ArfGAP1	60.0992	70.3437	66.7803		69.8089	66.3707	62.7504		62.0156	57.3542	55.7651		55.8982	52.2138	58.7004		62.5268	69.1529	66.8542		62.3116	63.8077		72.5644	69.2756	71.4838		58.0321	55.6814	56.7992		56.7836	53.6093	57.8895		56.6594	58.71
ArfGAP3	51.0247	45.405	64.1511		65.6048	64.6301	65.4787		61.8457	52.3818	55.4133		51.8593	56.8519	59.9628		62.3043	65.3946	63.3288		69.137	60.4034		60.086	72.2875	66.9163		61.514	59.1918	55.056		56.3347	47.3166	54.7747		51.0114	53.2314
Arfip	34.898	32.6683	45.379		44.5843	43.3768	41.3642		43.4109	44.3231	44.7704		30.9379	37.8779	43.473		40.0083	46.5146	42.8211		51.0143	40.6677		45.7088	48.7155	48.8665		36.253	48.2976	47.5022		44.2149	35.2757	48.6211		51.8183	53.3054
Arfrp1	20.9492	18.2301	20.2444		19.2039	20.9785	18.9659		23.447	21.69	19.4386		16.0748	22.3472	21.776		24.4767	24.1858	26.3118		25.36	23.7381		22.7188	23.6375	25.5889		19.6626	20.7595	24.6227		22.4441	21.9641	22.1074		25.1919	26.9488
arg	2.59272	1.16672	1.47232		1.14186	1.23672	1.36414		0.934481	1.28597	0.703661		1.77711	0.913566	0.867882		2.71469	2.03391	1.37578		1.41216	0.644058		1.5598	1.7679	1.76096		1.97992	2.11832	1.01687		0.897764	1.45217	0.987617		0.358604	1.48071
Argk	2805.37	2878.7	2970.57		2640.96	2620.34	2775.14		2715.01	3038.49	2857.39		2408.71	2167.4	2582.5		3340.94	3193.68	3110.72		2150.07	2124.52		2256.07	2389.68	2508.43		2739.59	2220.05	2620.17		2590.39	3536.1	2429.92		2876.63	2082.91
ArgRS	16.749	21.9733	18.6143		21.0205	22.5816	17.3818		25.146	30.949	28.1464		27.1413	26.7745	24.4585		21.584	22.992	20.9376		18.77	17.5736		25.6349	27.5007	24.4333		30.245	25.2382	26.7291		26.1474	26.8652	27.8812		24.2954	27.319
ArgRS-m	10.6302	12.7367	13.8293		12.0414	10.8557	12.2332		15.7163	15.6031	15.6565		10.905	13.3521	13.4916		13.4844	13.2204	10.6623		8.76716	12.8352		15.1232	14.5361	14.1977		13.7229	16.4623	16.2699		16.1597	13.4931	19.8283		16.2268	13.9186
ari-1	104.435	78.5594	109.688		113.926	120.237	115.38		119.274	116.68	112.498		123.751	115.39	116.533		87.048	98.1582	86.674		109.619	98.7249		102.811	107.056	115.838		114.084	123.589	118.102		118.28	84.831	126.339		144.876	133.93
ari-2	45.217	40.1061	47.903		47.3351	47.2702	47.7449		43.7507	39.4364	38.7893		38.4502	42.9376	44.1831		39.2962	38.1137	37.447		65.9596	48.8564		43.5386	44.8523	45.2346		42.3976	45.0898	51.5696		36.8083	32.7949	49.3049		49.1287	48.5672
Arl1	45.8911	50.0719	47.2194		41.6778	43.2852	43.1244		41.8818	37.2074	48.1128		38.9349	43.4295	44.262		48.0633	45.2766	46.5185		42.0706	40.2536		47.3364	42.4951	44.9044		38.0281	37.7665	37.3335		43.3171	43.9887	39.6566		35.8604	41.8299
Arl2	11.9784	15.6535	11.4631		12.3528	14.3368	14.7415		17.3304	17.9178	16.0083		10.3396	17.9902	16.332		18.8248	20.3391	21.5825		18.5346	14.3533		15.8692	13.161	13.0971		12.9719	15.0098	16.9962		16.3842	20.3909	17.5492		13.8959	15.1772
Arl4	127.821	129.604	124.096		126.642	134.345	137.47		178.316	129.454	148.912		169.876	154.393	150.538		103.737	110.229	111.18		106.5	116.114		129.26	132.396	110.94		157.779	166.015	157.905		161.036	157.682	146.395		139.587	167.616
Arl5	30.1274	31.8904	30.5507		31.972	31.9257	30.9351		29.5636	31.4634	29.9056		37.4001	29.9369	26.7466		31.1522	29.7128	30.912		27.6548	26.7284		27.8051	27.0423	26.1392		34.9558	29.7169	32.1039		34.2272	34.126	31.2998		27.1642	32.7976
Arl6	89.4488	119.006	87.6031		79.0476	87.7614	89.7251		90.05	83.2451	96.4016		75.608	80.5344	92.0744		86.87	80.7816	86.2871		35.4805	58.4713		78.1932	69.472	60.0926		90.4618	93.3269	86.4336		81.0232	78.8408	91.8483		101.395	101.428
arm	337.209	327.946	365.083		401.362	385.674	375.05		386.451	381.933	398.448		315.276	368.097	376.345		395.81	415.802	389.861		359.218	397.614		385.88	405.766	418.392		334.47	410.106	391.857		374.704	287.832	396.338		429.249	412.154
armi	8.76339	9.18795	10.9898		6.85114	9.57314	9.15293		20.6435	16.8891	16.9758		6.86611	16.7956	13.965		12.8614	12.3361	12.0381		13.6509	12.1451		12.4105	13.8158	14.1427		11.1285	21.5463	15.5435		20.4241	11.0123	13.2189		20.0818	17.8425
Arp1	127.614	147.736	134.928		155.344	146.162	163.081		102.198	102.706	106.165		160.667	114.688	113.14		117.666	119.072	129.495		106.383	127.937		152.25	144.641	131.962		117.771	108.337	109.313		101.784	112.967	115.551		120.312	122.38
Arp10	35.1054	47.2523	37.8597		39.4459	41.7737	36.2157		31.3476	30.1774	29.9056		29.807	33.2397	35.8199		49.1759	51.0688	53.3544		44.8949	46.6022		43.6065	38.6319	40.1718		24.51	34.7404	41.0378		31.1973	30.3141	29.7804		35.0535	30.1324
Arp2	48.3802	40.495	52.8984		54.4977	55.4692	52.8054		65.3287	63.184	70.2782		55.8982	68.2364	63.1187		55.9404	53.0143	56.149		72.1378	54.6069		57.3055	62.0075	65.8708		59.7389	62.5206	65.37		68.6789	49.1923	71.8681		63.0246	70.2595
Arp3	33.1868	39.9117	42.487		45.3109	42.9188	42.3763		41.6269	45.8662	41.6919		44.9932	43.7106	41.3428		44.5031	44.7902	50.6888		49.5433	41.3117		38.5202	42.4296	48.2612		49.4297	45.1504	48.0106		44.6637	42.5365	50.8243		39.8947	49.7517
Arp5	19.3935	27.1263	24.6614		21.4358	25.6047	21.0781		25.316	25.8051	22.4292		17.6095	24.3149	25.4842		29.2385	32.3215	32.6317		25.4189	28.1085		30.3143	27.6971	28.2854		20.1406	26.6908	32.0313		26.484	27.9543	31.9076		29.4055	32.3534
Arp53D	0	0	3.52305		0	0	0		0	0	0		0	0	0		0	0	0		0	0.0920083		0	0.0654778	0		0.136546	0	0.2179		0	0	0		0	0
Arp6	39.8242	44.141	35.7038		32.491	35.9107	31.7712		44.2604	48.0953	45.3861		33.3612	41.0402	44.8143		49.0869	46.382	49.743		43.7181	45.2681		45.7766	45.2452	43.7488		35.7751	42.1242	40.2389		41.9705	47.6191	37.3015		46.2599	40.7194
Arp8	13.897	13.3201	11.2002		12.3528	13.1917	13.0693		11.2138	11.9166	14.1612		6.78533	13.2116	13.0971		22.4741	25.3354	24.85		22.2415	22.634		13.5634	16.8933	15.9587		6.41767	12.2257	13.6551		12.0076	10.8308	12.839		11.2064	15.5474
Arpc1	109.983	111.665	97.9094		113.148	103.014	100.286		93.4481	88.9891	97.1052		71.0844	89.0376	96.4927		138.138	132.16	128.506		127.271	151.86		117.663	107.907	116.994		79.8795	91.7533	98.9266		85.2876	89.9136	81.9722		81.0445	77.1448
Arpc2	43.6095	45.5994	40.3837		43.8577	41.7279	43.9165		49.6974	46.4664	40.3726		46.6895	45.3972	38.3446		44.4141	41.3856	43.466		55.8392	53.4108		48.964	47.5369	48.3162		54.6867	54.471	50.8433		46.1226	46.772	46.6459		50.3838	54.2679
Arpc3A	28.3644	34.3697	29.6568		31.2453	28.811	32.9153		18.4348	23.5761	22.6931		22.4562	23.2608	20.5136		31.5972	25.0701	30.1811		33.48	26.1303		32.8913	32.0841	33.8434		24.9879	24.1488	23.2427		22.3319	28.2568	25.3741		22.3231	26.5046
Arpc3B	0.362981	0.680589	0.420663		0.726636	0.183218	0.39604		1.18934	1.20024	1.05549		1.13089	1.33521	1.02568		2.09165	2.60871	2.14965		0.76492	2.80625		0.813806	1.37503	2.47634		0.409638	0.968373	1.38003		0.897764	1.51268	0.759705		1.88267	1.92492
Arpc4	44.6466	55.3707	38.2803		37.1622	42.4608	40.2201		44.7702	44.2373	46.3537		37.077	44.3431	42.2895		74.0976	64.6872	70.0787		55.545	62.3816		62.3918	62.7278	53.489		40.759	45.5135	50.3349		47.5815	56.9372	45.1265		46.1703	39.0166
Arpc5	40.239	45.6481	30.9187		31.9201	34.0327	34.1475		33.5564	38.922	34.0396		31.6649	28.953	31.9538		44.7701	35.6818	39.3387		45.4245	39.1955		38.0455	33.3937	31.7522		33.5904	34.6798	42.4178		33.6661	41.4474	34.9464		32.8123	31.391
arr	17.9935	14.9243	20.928		25.6918	23.4061	23.6744		19.0294	18.2608	19.1748		20.4368	23.4013	22.7227		19.1808	23.2131	16.4663		22.1827	20.8399		14.3094	16.8933	18.7652		17.2731	19.6095	14.1635		22.6685	9.43911	20.4361		23.9368	25.7643
Arr1	2.54087	0.875043	0.788743		1.19376	0.732872	0.0880089		1.35925	0.514388	0		5.97755	0.210823	0.315594		1.95814	2.21077	2.14965		0.70608	0.874079		0.610355	0	0.11006		5.18875	0.242093	0.2179		0.224441	2.42029	0.607764		0.806859	0.666318
Arr2	0	0.0486135	0.0525829		0.103805	0.0458045	0.132013		0	0.171463	0		0	0	0.0788984		0	0.353723	0.214965		0	0		0.135634	0	0		0	0	0.2179		0	1.39166	0.0759705		0	0
Ars2	90.4341	75.837	76.14		89.1686	97.4261	98.086		163.874	148.144	158.06		80.4546	158.258	163.872		125.009	141.445	122.401		169.459	155.172		132.176	142.545	137.63		115.04	174.549	168.8		133.879	129.364	164.552		176.702	178.129
Art1	17.7861	18.0842	18.6669		18.5811	20.6578	18.5259		27.1849	26.4052	27.1789		18.7404	28.6719	28.1667		25.1442	27.2367	27.2576		27.4194	27.0044		27.6694	30.2508	30.5966		19.7992	25.9645	31.2323		24.1274	24.7474	23.0191		26.447	28.7997
Art2	0.46669	0.388908	0.893909		0.467123	0.41224	0.528054		0.424764	0.600119	0.175915		0.646222	0.562194	0.47339		0.222515	0.442154	0.257958		0.64724	0.414037		0.47472	0.196434	0.11006		0.614458	0.36314	0.581066		0.785543	0.302536	0.151941		0.268953	0.222106
Art3	8.19299	9.91715	10.9898		7.00684	10.9931	8.18483		13.0827	13.4598	12.5779		12.1167	15.882	12.7026		14.152	14.2816	13.1559		14.357	13.4332		15.937	13.423	15.5184		11.3333	14.0414	15.9793		13.9153	16.2159	13.3708		17.3923	15.9916
Art4	16.1267	15.216	20.4547		24.1866	16.6728	18.2179		18.4348	12.774	15.3926		15.1862	16.1631	18.0677		13.4844	13.0435	10.2324		22.1238	18.1716		10.8508	11.7205	11.9415		20.0723	19.6701	16.5604		14.252	9.19708	18.6128		16.3165	13.1783
Art6	0	0	0.0525829		0	0	0		0	0	0		0	0	0		0	0	0		0	0		0	0	0		0	0	0		0	0	0		0	0
Art7	9.02266	11.5214	10.2537		12.3009	11.955	11.3532		11.0439	13.3741	13.8973		6.86611	15.7414	13.7283		16.7332	15.3427	18.401		14.71	18.4937		17.7003	15.4528	15.7385		12.6305	12.8915	16.052		10.5487	12.2829	14.5104		12.1029	15.9176
Art8	2.90385	5.0558	3.41789		3.68508	3.66436	2.77228		7.5608	6.8585	8.88372		5.57366	5.76249	6.54857		7.56553	6.14594	6.01903		6.59008	5.6125		5.69665	7.79186	5.22784		4.43775	5.32605	6.17383		7.74321	5.56666	5.24196		5.64801	7.32949
Art9	0	0	0.210332		0	0	0		0	0	0		0	0	0		0	0	0		0	0		0	0	0		0	0	0		0	0	0		0	0
aru	119.213	146.132	141.448		160.638	150.101	143.059		131.507	133.912	141.084		129.406	143.781	147.224		147.928	161.43	154.517		176.697	165.431		165.406	167.23	142.747		129.924	132.485	132.265		132.42	122.466	156.879		146.31	145.035
Arv1	14.6229	17.8411	12.5147		10.2767	12.4588	9.68098		17.5852	16.6319	16.4481		10.7434	13.7035	10.888		14.9085	14.9448	14.4027		10.5324	10.811		18.2428	17.6135	15.6835		15.7711	15.7966	16.1972		18.1797	17.4261	16.1057		18.1991	16.3618
arx	3.62981	3.06265	3.20756		3.32176	3.84758	4.66447		4.58745	5.40107	2.9026		4.76589	4.98948	4.8917		4.04978	4.46576	4.85822		7.47268	5.38248		4.54375	4.97632	4.84263		4.98393	4.90239	5.8833		3.92772	4.90108	4.71017		6.09627	6.81125
ARY	0	0	1.10424		0	0	0		0	0	0		0	0	0		0	0	0.0429931		0	0		0	0	0		0	0	0		0	0	0		0	0
Asap	93.9602	72.2396	120.783		82.9922	89.0439	81.8483		111.883	112.651	119.798		71.7306	89.3186	89.2341		87.6711	99.9711	79.1073		92.6142	62.1516		100.234	114.783	108.464		112.173	119.836	114.107		112.108	97.356	126.643		134.835	158.806
Asator	121.443	84.393	133.14		142.317	159.491	142.354		200.998	160.06	189.109		134.172	175.967	165.055		82.8202	110.406	99.8299		157.691	100.933		116.374	134.295	142.527		177.169	191.738	171.342		167.994	112.241	220.77		215.521	246.834
Asciz	8.81525	9.13933	10.7269		9.70578	9.98538	9.59297		12.4031	12.2596	11.4345		10.2588	12.0872	12.7815		9.43466	11.2307	13.5428		9.4144	12.3751		10.9186	11.6551	10.6758		11.1968	12.2862	12.9287		8.7532	12.404	11.6235		18.9164	13.9927
ase	0.207418	0.194454	0.105166		0.103805	0.091609	0.0880089		0	0.0857313	0.527746		0	0.210823	0.315594		0	0.0442154	0		0	0.0460041		0.0678172	0.261911	0.22012		0.477912	0.121047	0.2179		0.224441	0.121014	0.0759705		0	0.148071
asf1	42.0539	38.4046	40.594		37.9927	45.2548	38.0199		50.8868	43.8944	49.4322		31.6649	43.5701	40.9483		55.5399	55.3577	50.6458		35.7747	35.6072		40.2156	42.8225	40.0067		39.9398	40.6716	43.58		47.9181	40.1162	50.5204		44.4669	56.8591
ash1	28.6755	24.8901	36.4925		37.7851	40.3079	33.2234		46.7241	46.8093	49.9599		28.1107	43.6403	47.1812		35.5135	41.872	39.5536		53.1325	46.3262		38.6558	41.6439	46.9955		32.2932	52.4737	50.3349		39.5016	26.8047	47.1017		50.1149	56.637
ash2	31.4756	38.0643	28.8154		28.6502	34.0327	34.4995		43.326	46.6378	41.604		24.2333	37.8779	45.84		43.88	40.9435	45.6157		43.8946	43.1519		51.3376	45.4416	52.8287		32.9076	51.2632	47.4295		42.1949	43.8072	38.517		51.4597	43.977
Ask1	50.1951	44.141	53.2665		58.6499	56.4769	55.0056		66.0933	66.4417	69.3106		50.8092	62.9658	66.748		63.0164	65.7925	61.867		73.1381	67.304		59.4757	61.2873	69.5578		58.6466	69.4202	69.4374		57.5691	65.0452	63.2834		69.3002	68.1125
asl	4.35577	7.09757	5.41604		5.24216	4.21401	5.19253		5.18212	5.4868	3.51831		5.33133	5.69222	5.52289		5.65189	6.05751	6.8359		4.82488	7.45267		3.45868	4.45249	5.17281		7.57831	3.93401	6.9728		4.9377	5.9297	5.24196		5.91696	4.66422
AsnRS	40.8613	44.5299	44.6955		48.1137	46.629	39.824		52.5858	56.154	55.4133		45.3971	54.7437	53.0986		56.5189	64.5103	62.6409		60.9582	50.2825		82.5335	78.7698	75.9412		51.5462	63.4889	67.7669		42.9804	52.8227	49.9886		54.6871	54.7861
AsnRS-m	6.06696	9.09072	7.62452		7.83729	6.22941	6.99671		13.2526	11.488	9.58738		3.87733	10.5411	9.9412		9.74618	9.41788	10.5333		8.06108	11.087		9.49441	13.0301	11.5012		9.69478	12.3468	14.6719		13.6909	13.7956	10.0281		12.0132	10.0688
AsnS	29.194	33.0572	41.3827		29.2211	18.9631	26.3587		23.9567	24.5191	32.0166		26.7374	22.8392	18.3044		39.6968	59.8235	73.2602		18.5934	10.949		27.0591	20.0362	18.6551		37.9598	25.6014	27.0922		18.7408	25.1105	20.4361		15.8682	13.1783
asp	3.16312	1.50702	4.67988		2.33561	2.88568	3.03631		1.27429	1.28597	1.75915		0.888555	3.16234	2.36695		0.0445031	0.663231	0.644896		0.2942	0.598054		1.76325	0.654778	2.09114		0.88755	1.45256	2.25163		0.897764	2.11775	2.20314		1.88267	1.48071
Asph	100.649	72.5799	97.3835		106.348	80.5243	66.4908		77.9018	79.8158	67.1117		223.754	81.9398	77.0048		89.8072	87.3254	80.1391		85.671	78.8511		69.0379	74.9067	85.0212		226.871	81.0407	86.2157		75.6366	160.041	79.0093		86.3339	62.5598
ASPP	177.549	105.345	216.431		206.261	216.609	194.588		173.474	171.205	183.656		119.39	155.587	163.004		168.667	189.994	150.691		253.012	133.918		148.113	190.344	196.512		160.92	179.754	161.9		178.431	108.308	201.626		211.756	244.39
AspRS	47.8616	56.3916	50.1641		53.1482	46.1709	46.8208		45.11	55.9825	50.2238		48.9513	42.4457	47.8124		54.5163	61.5479	61.996		49.6021	52.9508		77.2438	70.0613	80.0685		61.992	64.6994	101.469		41.746	47.8006	46.266		44.8255	47.8268
AspRS-m	48.0172	48.176	61.4168		54.3939	60.7825	53.9935		73.2294	67.8992	75.2038		40.3081	68.2364	65.0123		58.0765	63.8913	54.3432		60.2522	50.8806		52.9652	54.2157	59.1021		40.1446	60.5233	58.034		69.0156	54.6985	75.1348		77.2791	75.2199
asrij	31.9942	39.4255	29.499		29.3249	31.3761	30.011		37.2943	45.0089	40.1087		21.083	38.2995	44.6565		64.8855	65.6599	64.6616		49.8963	59.9894		50.7273	45.769	47.6559		32.7711	41.7611	50.4801		36.5839	54.759	40.1124		33.2605	31.391
ast	6.89663	7.24341	7.36161		7.16255	7.60354	7.61277		11.0439	9.6019	12.2261		7.43155	10.752	9.07331		12.1048	11.6287	10.5333		11.8268	9.43085		10.2404	10.411	11.4462		6.28112	10.9547	13.0014		7.06989	9.92317	8.43273		11.1167	10.9572
AstA	0.311126	0.243067	0.578412		0.41522	0.320631	0.220022		0.254859	1.02878	0.175915		0	0	0.710086		0.845559	0.0884308	0.343945		0.2942	0.0920083		0.745989	0.589301	0.660359		0.955823	0.36314	0.508433		0.11222	0.605071	0.379853		0	0.370176
AstA-R1	1.91861	0.972269	1.47232		2.64703	1.74057	2.24423		1.01943	0.771582	1.49528		0.565444	1.05411	1.02568		0.267019	0.530585	0.0859861		0.76492	1.19611		0.610355	0.327389	0.715388		1.0241	1.33151	1.38003		1.00998	1.63369	2.12717		3.13778	0.518247
AstA-R2	0.155563	0.14584	0.262914		0.20761	0.137413	0.220022		0.0849529	0.171463	0		0.969333	0	0		0	0.0442154	0.0859861		0.23536	0		0.0678172	0	0.11006		0.204819	0.121047	0		0.11222	0.242029	0		0	0.0740353
AstC	0	0	0		0	0	0		0	0	0		0	0	0		0	0	0		0	0		0	0	0.330179		0	0	0		0.224441	0	0		0	0
AstCC	0	0	0.315497		0	0	0		0	0	0		0	0.0702743	0		0	0	0		0	0		0	0	0		0	0	0		0	0	0		0	0
AstC-R1	0	0.0486135	0.262914		0	0.0458045	0.0880089		0	0.0857313	0		0	0.0702743	0.157797		0.222515	0.397939	0.257958		0.17652	0.0920083		0.135634	0.0654778	0.16509		0.614458	0.423663	0		0.11222	0.181521	0		0	0.148071
AstC-R2	0.881525	1.4584	2.4714		2.17991	2.51925	3.38834		1.78401	1.28597	2.72669		0.727	1.82713	1.73576		1.60211	1.28225	0.687889		2.0594	1.0581		0.949441	1.11312	1.1006		1.97992	1.51308	0.944233		2.01997	1.57319	1.51941		0	0.962459
asun	8.24485	8.94488	8.57101		10.0172	10.7641	9.06492		9.51472	10.2878	10.0272		6.30066	11.5953	9.23111		9.16764	10.4348	10.3613		11.7092	12.0071		12.8175	11.8515	12.9871		7.78313	10.8337	7.6265		9.53874	8.41049	10.7878		10.0409	10.9572
Asx	42.3132	31.1126	53.7397		56.2105	54.4157	57.7339		57.1733	45.8662	50.8395		41.6813	50.1056	54.361		41.8329	50.5382	39.5106		65.6066	45.3601		44.2846	52.8406	56.6808		54.1406	59.9786	55.056		47.2448	30.0115	62.1439		68.6726	64.2626
Atac1	7.36332	7.43786	5.5212		6.85114	6.73326	7.26074		8.66519	9.68764	9.7633		6.94689	9.62758	7.88984		9.43466	9.81582	9.2865		8.47296	9.79888		8.95187	8.64308	7.75921		6.96385	10.8337	8.86126		10.9976	9.92317	8.96452		11.8339	11.6235
Atac2	7.00034	9.18795	9.20201		9.60197	8.93187	9.41696		13.5075	12.3453	10.2031		8.64322	14.9684	11.3614		8.45559	11.496	11.7801		16.0633	12.5131		11.9358	12.2444	12.4918		7.37349	11.7415	13.074		13.1298	8.22897	14.9662		15.151	13.1783
Atac3	14.1563	14.9243	17.8782		14.6365	17.4057	16.3257		19.0294	14.4886	21.4617		12.0359	18.2713	14.4384		20.2044	20.3833	17.8421		22.3592	17.7576		18.7175	20.0362	21.5167		18.9799	18.0359	16.8509		13.5787	15.0663	24.9183		18.2888	22.7288
ATbp	4.7706	4.71551	6.4677		6.53972	6.55004	6.82069		5.35203	4.54376	5.62929		4.68511	6.39496	7.49535		5.25136	6.72074	6.06202		8.41412	7.8207		5.96791	6.8097	7.81424		5.12048	5.26553	5.52013		6.05991	5.26412	7.44511		5.91696	7.03335
Ate1	66.581	66.2116	65.4131		63.9958	74.2033	64.5986		75.8629	79.9873	79.9535		47.0934	82.5723	77.5571		75.4327	81.8869	77.6885		103.853	84.9236		77.5829	75.1686	86.0117		61.514	79.7697	85.3441		75.1877	70.1278	89.6452		84.3616	90.6932
Atet	324.92	244.817	339.948		339.027	323.334	307.503		263.779	253.507	258.068		352.029	276.811	252.001		154.915	170.539	158.601		230.77	157.656		204.672	222.101	197.997		342.458	287.97	246.517		257.546	197.677	303.654		304.544	325.237
Atf-2	17.5786	19.494	16.5636		16.0898	16.2606	15.5776		15.7163	14.9172	11.8743		11.4704	16.0225	16.0164		15.5761	16.0502	18.659		23.0653	20.0118		15.6658	16.304	16.9492		14.3373	17.007	15.1077		16.8331	15.4898	18.157		18.7371	19.4713
Atf3	50.921	37.481	47.4298		46.8161	52.95	54.1255		44.8551	48.8668	43.7149		49.1129	57.9763	47.9702		44.2806	42.9774	38.2638		81.7876	58.1032		46.7939	49.3703	55.9104		47.7229	51.2632	56.7992		52.2947	42.6575	48.925		54.7767	47.1605
Atf6	58.8029	41.7104	55.4224		58.9094	67.699	63.9825		70.341	54.4394	55.4133		57.1099	62.0522	60.4362		45.7492	47.3105	46.1316		59.0754	52.8127		53.8469	60.698	46.005		56.9397	57.1945	59.5593		62.619	51.3706	66.1703		56.5698	63.7444
Atg1	102.361	85.025	134.034		113.096	110.893	136.326		72.9745	78.7871	75.6436		73.1039	63.8091	63.8288		64.663	70.3909	57.9977		87.3186	60.8175		63.07	77.3948	75.8862		97.767	75.7752	78.3713		67.1078	40.9633	77.7178		77.9067	82.6974
Atg10	2.69643	2.77097	2.89206		2.75084	3.43534	3.34434		2.8884	2.7434	3.87014		2.42333	4.28673	4.18161		2.58118	2.78557	2.45061		2.53012	1.97818		3.45868	4.32154	3.02664		3.14056	4.29715	3.63167		3.14217	4.11449	6.38152		4.2136	3.92387
Atg101	62.5364	52.5512	59.8393		60.6222	59.5458	58.702		58.3626	51.696	59.9871		63.0066	57.7655	53.7298		43.791	50.8477	45.4867		62.0762	56.9991		60.1539	60.5015	57.2311		56.0522	61.4311	60.0677		60.5991	50.947	62.4478		70.1967	65.2251
Atg12	20.6899	20.4177	14.9861		14.4289	20.6578	17.0297		24.5514	23.4046	27.4428		20.356	26.2123	22.5649		25.8563	27.3251	26.1398		26.3603	25.6243		25.5671	24.5542	24.6534		19.6626	26.025	28.6175		20.7608	29.7695	24.1586		27.2539	26.5046
Atg13	62.4845	96.2547	56.9999		66.3834	50.7056	70.1431		36.105	37.2074	38.4375		91.1981	38.0184	34.3208		38.7622	35.6818	30.3531		42.659	34.4571		35.6718	42.4296	40.2819		48.6787	33.5299	38.6409		41.6338	32.7344	45.7342		35.5018	37.6099
Atg14	36.1944	41.8076	38.07		39.394	43.4685	39.648		38.7385	31.7206	35.0071		35.4614	32.6073	35.6621		46.2832	44.2154	45.8736		37.128	44.808		39.2662	42.6916	44.9044		33.0442	37.1613	37.4788		35.0128	33.2789	34.0348		33.4398	35.9071
Atg16	15.3489	15.1674	20.5599		18.8406	18.047	19.362		22.0877	23.4904	24.1884		17.2864	23.05	24.3796		21.139	23.5226	23.5172		23.4772	25.6243		20.413	22.2625	22.9475		17.2048	24.1488	23.6058		20.1997	20.0884	26.9695		21.6059	25.3201
Atg17	83.2782	61.253	99.6446		96.9021	102.327	91.7933		84.2732	92.7613	97.2812		88.9363	86.578	89.4708		68.0007	82.7713	76.9146		91.4962	76.6889		79.8208	88.8534	99.7692		101.454	96.9583	90.8643		93.9285	73.1531	96.5585		114.664	120.752
Atg18a	63.6253	61.885	73.3531		74.9473	69.8518	72.9594		67.8773	66.6989	69.8384		67.2879	61.7008	65.6435		65.9091	61.4152	61.5661		78.5514	55.711		62.324	66.2636	66.6412		70.253	62.5206	67.1132		62.5068	54.0329	74.9069		69.2106	73.517
Atg18b	45.9948	51.5303	64.7295		62.9059	65.5462	68.0309		48.1683	49.467	54.9735		63.4105	50.6678	49.7849		41.5214	52.13	46.1746		54.1916	43.0599		45.7766	46.6857	47.0505		64.8594	46.9661	49.4633		54.2025	37.3329	58.9531		47.3357	59.4503
Atg2	70.7813	64.4615	73.248		76.4006	71.5008	69.7031		58.5325	62.6696	57.8761		70.1151	51.3705	58.3059		57.0085	57.7453	50.6888		71.0199	67.6261		65.9861	61.6801	61.6885		65.2008	62.2785	58.9782		47.5815	53.6093	56.9779		60.6041	67.5942
Atg3	48.6913	54.0096	46.1678		48.1137	52.721	46.5127		61.1661	56.0683	57.9641		42.6506	58.2574	54.7555		73.3411	65.4388	71.1535		58.2516	65.2339		59.1366	65.6743	59.0471		47.5863	54.592	65.0068		57.2324	52.0966	56.1422		59.8869	59.9686
Atg4a	70.3664	74.6217	73.9841		72.8712	74.4323	69.351		58.9573	59.669	61.9222		59.9371	48.419	46.6289		61.6813	58.9834	58.2126		62.3704	56.125		65.5792	64.1028	59.9275		57.759	55.1367	57.6708		49.377	55.485	56.9019		60.6041	65.2991
Atg4b	32.6164	26.9319	38.2278		40.0688	41.4073	38.7239		34.8307	30.5203	34.4794		27.7068	30.7801	38.6602		28.5265	32.5425	29.1063		32.4797	29.6267		34.3833	37.1259	38.0256		34.2048	36.3745	38.9315		34.4517	24.9289	39.8845		38.012	44.125
Atg5	13.897	13.709	15.9326		16.1936	12.2298	16.3257		13.1677	13.6313	16.624		13.9745	12.5088	13.2549		11.6598	13.751	13.2849		19.0642	11.225		13.6991	13.423	13.5373		14.0643	15.5545	13.7277		13.242	10.7098	17.2453		11.7443	14.9551
Atg6	39.876	43.0715	45.4842		40.484	45.9877	39.428		42.2216	45.2661	45.2102		40.7928	44.6242	44.0253		43.079	43.6848	44.9278		39.9524	35.3772		48.3537	45.2452	42.5381		43.8313	47.995	49.1001		40.736	42.1735	51.1282		50.3838	47.2345
Atg7	10.7339	9.77131	10.9372		11.73	12.5046	13.1133		16.6508	16.3747	18.5591		11.8743	15.3198	17.2787		10.5472	12.4245	12.253		13.0036	13.4792		16.5474	17.4826	15.7936		16.8635	19.549	17.9404		15.262	14.8242	17.7771		17.0337	18.805
Atg8a	722.28	664.206	716.757		689.785	767.225	790.496		612.34	682.764	661.266		691.457	668.941	633.16		613.876	657.085	632.471		779.689	623.218		810.416	775.192	793.091		685.462	739.231	770.494		722.139	694.198	722.555		721.87	725.176
Atg8b	0	0	4.10147		0	0	0		0	0	0.0879576		0	0	0		0.0445031	0.0442154	0		0	0		0	0	0.22012		0.0682731	0	0		0	0.302536	0.0759705		0	0.148071
Atg9	47.4468	45.6481	48.534		55.6914	49.1482	49.197		29.0539	37.0359	33.16		39.0964	28.7422	31.2438		36.092	36.4335	34.2655		38.8932	41.9098		37.6385	38.0426	35.1091		43.3534	29.4143	33.2661		31.534	31.8873	35.2503		36.5776	34.1303
atilla	254.864	359.448	208.176		258.008	273.361	290.694		327.493	336.838	312.689		216.404	314.899	349.757		394.342	345.941	363.721		347.45	371.207		348.445	338.062	298.262		208.643	312.24	306.004		343.956	377.746	301.375		317.902	230.694
atk	0	0	0.893909		0	0.137413	0.0880089		0	0.428656	0.0879576		0	0	0		0	0.132646	0.386938		0	0		0	0	0		0	0	0.0726333		0	0.121014	0		0	0
atl	243.508	204.857	260.969		274.357	257.192	252.718		218.754	250.593	223.236		201.944	224.316	224.308		246.28	246.987	228.766		272.076	246.858		224.678	278.019	262.713		238	230.352	218.989		223.431	198.826	224.873		213.369	210.556
atms	26.1346	27.1749	28.8154		30.6744	35.3153	34.2355		42.6463	37.8075	38.7014		23.8294	35.4183	40.3171		42.8565	43.508	38.3928		34.1272	37.3554		36.35	39.3522	38.0256		29.494	37.2823	35.0819		34.0028	35.3362	42.4675		36.219	41.7559
ato	0	0	0		0	0	0		0	0	0.0879576		0	0.0702743	0		0	0	0		0	0		0	0	0		0	0	0.0726333		0	0	0		0	0.0740353
Atox1	79.5965	74.9134	77.1917		52.6811	68.1571	61.8263		101.943	101.42	111.354		71.6499	99.5084	90.2598		93.4565	85.1589	80.2251		72.9616	75.0787		77.922	84.0081	74.4004		93.1245	104.221	104.81		110.313	100.26	104.004		97.5403	90.9894
ATP7	36.7129	33.0572	53.6871		46.0895	44.522	43.4324		33.8962	44.8375	37.9097		38.7733	37.0346	36.2144		44.5921	47.7084	41.7033		43.1886	43.9339		36.7569	45.3107	51.0677		37.4136	38.977	41.8368		41.2971	32.5528	39.4287		49.308	38.6464
ATP8B	304.23	185.266	392.899		506.309	604.711	481.805		360.37	330.408	353.062		448.882	487.985	419.582		189.672	214.798	179.324		320.443	153.24		314.604	372.176	356.263		367.855	386.078	334.258		353.382	235.373	423.232		436.331	577.697
Atpalpha	3872.85	3052.59	4962.09		4835.86	4063.59	4383.55		3490.71	3191.35	3562.11		3881.69	2929.74	2925.16		1812.57	2083.83	1935.46		2731.06	2185.93		2661.01	2817.51	2800.14		3884.06	3439.3	3172.77		3239.81	2165.97	3261.72		3416.96	3227.05
ATPCL	262.124	256.339	347.994		311.415	328.327	296.634		367.846	406.881	409.443		254.611	359.594	330.979		303.022	323.789	303.703		272.253	280.119		284.018	278.608	322.42		309.072	332.031	327.358		325.888	260.241	361.772		303.917	341.451
ATPsynB	917.823	902.217	689.099		694.923	711.893	700.463		346.268	406.538	384.639		472.631	327.9	391.652		506.757	459.089	474.73		337.506	446.148		751.415	545.758	559.984		514.642	415.311	449.237		358.32	715.799	380.688		420.104	340.414
ATPsynbeta	2075.11	1859.32	1871.11		1786.43	1807.77	1668.65		1658.02	1903.15	1835.68		2360.33	1584.69	1503.49		1261	1265.75	1280.2		739.795	925.741		1853.72	1535.98	1635.98		2675.62	1881.49	1966.69		1741.89	2917.23	1985.87		1709.02	1593.09
ATPsynbetaL	0.0518544	0.0972269	1.20941		0.0519026	0.0458045	0.0880089		0	0	0		0	0	0.0788984		0.311522	0.0884308	0.644896		0.17652	0.0460041		0.0678172	0.0654778	0.16509		0	0.242093	0.2179		0	0.121014	0		0.179302	0.222106
ATPsynC	4027.17	3311.74	3015.31		3115.66	2874.32	2724.49		1921.38	2015.97	1892.23		2993.62	1733.18	1908.47		1880.57	1745.23	1627.29		1558.73	1625.46		2241.36	1957.98	1844.55		3254.03	2043.02	2083.49		2148.91	2630	2111.9		1939.96	1609.53
ATPsynCF6	615.46	632.024	410.567		403.387	434.456	436.348		343.464	376.875	362.649		479.093	337.598	399.778		420.421	360.532	392.183		284.844	349.953		501.169	357.051	387.025		507.337	372.037	396.65		421.725	651.42	407.05		409.167	365.956
ATPsynCF6L	0.207418	0.0972269	1.94557		0.103805	0	0.0440045		0	0	0		0	0	0		0	0	0		0.47072	0.0460041		0	0	0		0	0	0		0	0	0		0	0
ATPsynD	828.27	906.009	641.511		650.65	615.612	607.79		392.992	459.605	417.007		572.876	365.286	428.576		550.77	463.908	485.865		422.53	418.73		601.742	449.44	462.361		601.691	438.794	463.909		442.598	773.826	461.141		466.544	381.578
ATPsyndelta	508.173	447.925	375.337		385.221	371.154	373.554		210.853	220.072	210.395		328.685	194.098	224.545		294.032	257.024	264.235		190.289	219.486		355.566	263.745	285.11		344.438	224.057	239.472		230.052	380.106	235.964		226.1	196.045
ATPsynE	618.364	583.994	431.285		421.864	452.64	410.694		295.211	326.036	305.125		416.894	279.059	306.205		398.881	344.173	333.841		274.606	295.485		445.016	326.8	343.496		447.94	320.713	340.432		329.704	600.412	334.726		315.123	300.065
ATPsynepsilonL	0.570398	1.16672	0.630995		0.259513	0.229022	0.308031		0.849529	0.342925	0.527746		1.61555	0	0.157797		1.15708	1.45911	0.386938		0	0.506045		0.271269	0.589301	0.22012		1.16064	1.0289	0.726333		0.448882	0.544564	0.303882		0	0
ATPsynF	887.229	878.202	653.868		670.996	660.501	647.13		307.359	378.589	350.335		440.239	290.022	344.313		560.605	491.145	451.814		401.23	443.986		591.163	453.172	453.721		492.112	356.785	377.403		358.993	512.919	353.795		368.466	304.729
ATPsynG	672.655	638.344	458.523		471.794	493.589	471.156		360.37	412.025	383.143		487.736	359.031	414.374		506.935	444.011	474.558		271.37	389.701		515.275	387.367	387.3		530.209	428.747	422.145		447.199	771.89	451.569		423.601	351.297
ATPsyngamma	829.411	814.033	659.495		681.481	601.733	607.35		355.783	421.884	371.885		608.741	341.603	375.004		401.017	363.318	362.389		321.325	354.508		548.709	405.701	406.671		660.952	398.788	418.368		384.467	712.108	411.152		338.791	307.913
ATPsynGL	0	0	1.47232		0	0	0		0	0	0		0	0	0		0.0890062	0.0442154	0.128979		0	0.0460041		0	0	0		0	0	0		0	0	0		0	0.0740353
ATPsynO	623.238	636.059	484.762		501.431	479.939	472.96		325.2	364.358	331.688		460.918	303.304	330.979		418.374	378.926	379.199		248.069	346.733		490.251	371.521	373.323		482.759	355.756	359.607		346.761	694.864	342.399		307.413	275.115
AttA	2.90385	2.18761	2.4714		3.11415	2.10701	1.45215		3.99278	5.05815	4.13401		1.05011	8.08155	9.54671		36.003	39.0864	39.9406		11.2384	32.0189		0.678172	6.94065	1.54084		2.45783	2.11832	4.93906		7.06989	14.0982	4.40629		5.64801	0.962459
AttB	1.86676	1.02088	2.05073		1.71278	1.0077	0.924094		2.46363	2.05755	2.9026		3.87733	4.9192	5.36509		17.6232	17.9957	19.7338		4.35416	11.455		1.76325	36.1438	10.2906		9.69478	6.2339	22.9521		4.48882	10.5887	3.72255		2.33093	0.518247
AttC	0.155563	0.291681	0.0525829		0.519026	0.458045	0.308031		1.35925	0.428656	0.967534		0.242333	1.89741	2.05136		1.24609	6.23437	7.91073		3.47156	7.7747		0.678172	2.55364	1.48581		0	1.14994	2.8327		1.79553	1.39166	1.67135		0.537906	0.0740353
AttD	0	0.0972269	0		0.155708	0	0.0880089		0.0849529	0	0.439788		0	0	0		2.00264	4.90791	5.89005		0	0.460041		0	1.96434	0.11006		0.477912	0.302616	0.363167		0	0.181521	0.227912		0	0
att-ORFA	17.5786	20.4663	17.6153		21.28	20.7952	17.5138		26.5902	28.72	21.3737		18.0134	21.2931	28.9557		22.6076	26.6619	25.1939		19.476	24.7962		19.667	24.9471	24.6534		21.0964	22.8778	23.5332		27.3818	26.2601	27.2734		20.6197	19.9895
att-ORFB	0	0	0		0	0	0		0	0	0		0	0	0		0	0	0		0	0		0	0	0		0	0	0		0	0	0		0	0
Atu	31.9423	35.0017	31.6023		34.2038	34.4908	32.5193		38.3137	44.3231	38.7893		26.7374	43.4295	46.8656		53.0032	50.2729	54.9022		55.4273	54.1009		51.5411	48.9119	50.6825		24.9879	38.3112	46.34		38.8283	43.7467	45.5063		49.577	47.1605
Atx-1	0.311126	0.534748	0.788743		0.570928	0.687067	0.39604		0.59467	1.71463	0.879576		0.242333	0.210823	0.867882		0.934565	1.1496	0.773875		0.82376	0.874079		0.610355	0.523823	0.660359		0.136546	1.08942	0.363167		0.11222	0.242029	0.455823		1.07581	0.666318
Atx2	149.444	115.506	191.98		203.302	192.104	183.147		149.262	162.032	168.879		139.422	151.511	161.663		124.92	138.969	118.188		193.642	139.393		141.602	154.135	167.456		158.94	153.971	162.699		147.907	106.614	165.008		196.067	182.793
Atxn7	30.4904	26.4943	35.4935		35.0861	32.2464	31.9472		27.015	28.9772	29.4658		32.9573	27.6881	24.064		25.2333	26.9272	24.4631		33.0092	25.2563		25.7027	26.9114	33.4031		22.9398	26.5092	28.5449		25.6985	20.2699	28.9448		25.8195	31.539
aub	0.155563	0	0.105166		0.103805	0.0458045	0.132013		0.339811	0	0		0.323111	0	0.315594		0.57854	0.397939	0.601903		1.41216	0.0920083		0.271269	0.0654778	0.385209		0.136546	0.242093	0.363167		0.11222	0.0605071	0.379853		0.89651	0.296141
aurA	0.933379	1.89593	2.10332		1.60898	2.47344	2.15622		3.65297	3.34352	2.99056		0.888555	4.21646	3.86602		5.16236	11.8055	17.8421		13.592	5.42849		4.06903	3.86319	5.3379		1.16064	5.4471	6.1012		4.48882	3.32789	4.78614		5.64801	5.92282
aurB	0.570398	1.0695	0.683578		0.0519026	0.0458045	0.176018		1.10439	0.514388	1.49528		0	0.562194	0.631187		2.44767	2.47606	3.00952		0.52956	0.414037		1.01726	0.785734	0.990538		0.136546	0.54471	2.179		0.785543	0.8471	0.379853		0	0.518247
aust	0	0	0.36808		0	0	0		0	0	0		0	0	0		0	0	0		0	0		0	0	0		0	0	0		0	0	0		0	0
aux	67.5663	51.5789	83.8697		89.1167	86.7537	89.4611		59.2971	60.9549	65.9682		56.3829	61.1387	64.3811		41.3879	47.3105	44.2399		58.9577	50.0065		54.2538	54.4776	58.6618		71.6185	67.3019	65.4426		61.9457	44.4122	68.8293		76.9205	72.8507
ave	11.1487	13.1743	11.0424		9.08295	10.2144	10.4731		15.8012	12.774	13.9853		11.7128	13.2116	12.1504		18.5578	15.1217	18.0141		15.828	13.8932		13.2244	15.3873	13.8125		11.2651	15.494	18.6668		14.1398	17.4866	14.9662		14.6131	19.3232
Aven	17.112	18.5217	20.2444		20.7091	17.2683	20.4181		9.08996	9.43044	12.3141		13.086	10.1898	11.2036		9.39015	8.62201	9.75943		12.0034	11.7311		12.3427	9.1669	10.0154		15.7028	15.1913	12.4929		11.4465	9.68114	13.2189		9.95126	11.2534
awd	249.783	268.687	187.931		191.988	201.219	189.351		249.167	273.911	252.35		151.539	244.836	267.229		338.98	308.756	324.555		236.125	271.378		331.897	282.733	282.523		193.622	263.337	285.739		269.666	347.674	283.826		225.024	225.289
Awh	0	0.0486135	0.0525829		0	0.0458045	0		0.169906	0	0.0879576		1.61555	0	0		0.0445031	0	0.0429931		0.35304	0		0	0	0		0	0	0		0	0.121014	0		0	0
Axn	54.4471	43.1688	54.6336		59.1689	63.714	58.0419		67.7924	59.4118	65.1766		44.5085	63.528	61.8563		54.6053	54.4292	50.1729		79.2575	64.2218		53.9147	58.4717	59.7074		52.6385	71.4175	66.6774		67.1078	49.4948	66.3982		77.0102	78.4774
axo	126.11	94.9907	178.677		131.313	126.329	140.242		92.5137	105.021	110.299		82.9587	79.3397	84.658		69.4248	86.3085	73.6471		90.3782	83.4975		93.2487	84.8593	102.796		123.438	90.3007	94.8591		101.335	59.539	79.4651		68.852	85.8069
Axs	14.0525	12.7367	14.7758		18.3735	14.5658	12.7613		16.141	14.4029	13.1057		25.2027	14.1251	13.0182		13.5289	15.8291	14.8756		19.5349	17.0215		14.2416	17.0242	20.251		17.751	12.2257	16.8509		14.3642	17.0025	13.5987		20.0818	15.4734
Axud1	26.705	21.5844	30.7084		32.2315	35.2695	30.8911		36.2749	37.636	31.049		21.5677	32.3965	35.8199		31.2412	32.7636	27.8595		29.5377	27.4645		26.5843	33.1318	37.9706		32.0201	35.8903	36.3167		32.7684	26.1996	40.3403		35.2328	43.9029
az2	6.37809	9.47963	7.15127		7.78538	9.29831	7.96481		15.0367	9.17325	11.6104		6.70455	11.0331	12.5448		11.7043	12.115	14.0157		22.4769	12.2371		9.29096	10.6729	12.9871		7.64658	11.9836	11.4761		11.4465	9.25759	10.256		19.6336	13.5485
azot	0	0.194454	1.68265		0.0519026	0.137413	0		0.424764	0.600119	0		0	0.351372	0		0.133509	0.132646	0.343945		0	0.0460041		0.0678172	0	0.330179		0.204819	0.302616	0.145267		0.224441	0.121014	0.151941		0	0.296141
b	130.31	180.016	70.1982		101.937	46.0335	49.065		20.3037	25.1193	19.7905		749.779	25.0879	29.8236		46.4612	51.3783	51.8067		30.2438	34.4111		34.9937	29.3341	57.121		84.7269	21.5463	31.2323		20.0875	54.0934	23.3229		31.3778	13.1783
B4	347.943	215.747	405.677		358.283	387.918	397.888		283.827	263.881	311.81		312.448	311.315	286.401		259.943	263.347	237.537		425.884	262.638		266.589	339.765	324.346		299.855	300.619	337.527		330.377	219.943	328.648		373.217	453.836
B52	189.735	177.245	169.895		202.368	208.823	191.595		306.85	269.453	300.551		154.77	304.428	313.937		235.644	243.406	256.497		418.705	296.819		254.586	262.566	251.872		232.879	338.204	293.802		268.095	246.446	351.743		367.121	326.718
b6	7.31147	12.0075	8.15035		16.2974	4.76367	5.50056		0.679623	0.257194	0.615703		41.3582	0.632469	0.315594		0.489534	0.619016	0.687889		0	0.460041		1.9667	0.982168	1.15563		19.1165	0.484186	1.45267		0.336661	0.544564	0.911646		0.717208	0.370176
B9d1	11.5635	9.72269	9.20201		9.70578	13.4207	15.5776		7.64576	7.97301	8.26802		8.15855	7.16798	7.17975		4.04978	3.53723	2.57958		5.76632	5.5205		12.8853	8.70855	9.07993		11.5382	12.7704	10.4592		8.41654	11.5569	10.7118		7.97894	12.2899
B9d2	0	0	0		0	0	0		0	0	0		0	0	0		0	0	0		0	0		0	0	0		0	0	0		0	0	0		0	0
bab1	7.10405	5.73639	8.36068		11.3667	9.61894	9.28494		8.66519	7.37289	9.05964		7.51233	8.99511	9.07331		6.63096	7.38397	6.10502		10.4147	7.54468		8.40933	6.87517	7.53909		6.0763	8.17064	7.6265		6.95767	6.35325	8.28079		10.5788	10.0688
bab2	123.932	83.2749	167.266		150.881	165.904	145.963		102.198	109.479	118.039		109.858	122.277	106.434		89.0062	100.59	87.5339		158.515	123.889		105.659	121.069	111.215		96.1968	80.3144	89.1937		104.926	69.3412	125.047		116.726	148.441
babo	59.7881	41.3215	57.6309		61.9716	63.256	57.5578		84.3582	75.0149	77.2268		67.9341	90.3728	78.425		55.9404	60.7962	55.1601		92.32	71.9965		64.4263	67.0493	71.2637		77.6265	92.177	89.4842		85.1753	67.647	90.7848		112.333	110.165
babos	24.579	31.696	28.1844		41.9892	21.6655	28.5589		10.874	11.2308	10.379		60.5025	9.8384	10.7302		8.32208	9.19681	9.71643		6.35472	5.79652		14.6485	10.3455	10.9509		36.5261	11.681	13.074		12.7931	15.5503	8.43273		8.24789	4.14598
Bacc	727.569	613.891	721.385		579.907	752.751	705.436		839.929	808.275	814.752		677.241	895.716	762.79		982.628	1045.69	1058.7		1128.9	844.866		786.408	869.611	819.45		602.988	741.955	769.114		751.316	720.398	863.481		967.155	1045.23
Bace	0	0	0		0	0	0		0	14.5743	0		5.089	0	0		0.133509	0.132646	0.0859861		0	0.0460041		0	0	362.427		0	0	0.6537		0	0	0.0759705		0	0
baf	69.7442	71.2674	51.7416		57.4561	62.2941	57.5138		68.0472	75.1863	76.5231		66.0762	74.8421	77.7938		99.7314	90.9069	95.9175		61.8997	72.3645		84.229	73.6626	86.1768		68.5462	82.4327	97.1107		87.1953	101.834	76.7302		87.9476	91.2855
bai	90.1748	94.1157	77.9804		75.5182	84.7841	84.4446		119.019	115.566	113.114		102.911	112.65	109.195		125.543	118.32	118.446		95.7327	99.5989		108.101	107.842	111.325		103.57	114.086	116.213		118.617	120.47	106.663		126.139	109.646
Baldspot	1055.7	822.248	1088.1		900.873	1056.8	1015.54		764.151	757.007	842.898		943.807	834.578	733.834		694.96	745.428	696.918		833.88	828.304		665.355	736.429	651.169		784.731	676.892	742.893		909.322	800.025	832.181		797.356	1066.11
ball	4.92617	7.34063	7.78227		6.0207	6.59585	6.29264		9.08996	8.57313	10.5549		4.44278	10.26	9.6256		11.6153	12.2919	10.0174		6.41356	7.72869		10.7151	10.9348	12.4368		5.12048	10.4705	11.5487		5.27436	7.80542	8.12884		11.3857	11.9937
bam	0	0	0.0525829		0	0	0		0	0	0.0879576		0	0	0.0788984		0.133509	0.132646	0		0	0		0.0678172	0.130956	0.11006		0	0	0.0726333		0	0	0		0	0
ban	0	0	0		0	0	0		0	0	0		0	0	0		0	0	0		0	0		0	0	0		0	0	0		0	0	0		0	0
bap	0	0	0		0	0	0		0	0	0		0	0	0		0	0	0		0	0		0	0	0		0	0	0		0	0	0		0	0
Bap111	40.239	44.7244	53.7397		45.5185	51.8965	50.8692		40.3526	43.2943	43.9788		20.1944	35.5588	41.9739		74.6762	70.3025	71.1105		81.3169	63.5317		57.1699	61.4182	58.5518		27.4458	44.2425	41.6189		36.6961	33.763	41.7838		45.3634	49.7517
Bap170	23.3345	22.8483	27.1854		29.4807	28.0781	27.9428		36.4448	36.6073	41.9558		18.9828	39.705	37.9501		35.0684	38.7327	36.6731		57.7809	41.8638		32.0775	33.5247	37.8055		25.6024	36.5561	36.9704		32.3195	30.4956	37.2255		37.8327	42.9405
Bap55	14.5192	22.8969	23.6097		20.5534	21.1159	20.066		29.4786	28.2056	28.4983		17.3672	28.3908	27.2199		32.3982	30.5086	33.2336		28.2432	26.8664		30.3143	29.2686	29.2209		20.8233	31.9563	29.5618		24.2396	29.2249	30.7681		33.1709	31.2429
Bap60	44.1281	53.0373	49.4805		46.5566	56.1105	46.9968		68.1322	62.4124	70.542		39.5003	59.2412	71.0874		86.1135	79.0572	74.8509		68.9016	73.1466		68.2241	71.0435	72.7495		47.3815	70.6307	70.9627		63.9657	61.2332	78.7814		73.9621	77.7371
barc	35.7795	42.5854	37.2287		44.0134	49.7895	42.3763		67.7074	57.5257	65.0887		46.6088	60.5062	69.9829		52.2021	59.735	62.297		68.3721	73.8366		68.4276	64.4302	61.2483		49.9759	78.4987	64.7889		56.8958	61.2332	65.9424		63.8315	63.3742
bark	52.4766	46.1342	65.308		82.9403	63.485	70.5392		54.1999	57.1828	66.0562		87.7246	81.4479	86.7882		44.4141	51.6436	49.0981		89.731	71.6744		41.2329	57.4895	62.4039		51.6144	59.5549	71.9796		65.3123	40.2372	65.1067		69.6588	54.7121
barr	12.0302	12.5423	15.9852		17.4393	14.0162	14.2134		21.578	18.7752	16.4481		10.8242	20.6606	16.5687		14.9975	16.2713	12.425		15.6514	15.1814		12.2071	15.1909	13.3723		13.3133	17.9149	16.633		16.8331	17.6681	17.5492		16.944	20.3597
baz	111.643	92.6087	129.827		141.279	127.932	138.35		121.058	99.8769	115.137		117.37	131.062	126.632		133.554	140.472	123.777		141.746	165.109		121.8	145.557	161.788		92.9879	121.107	109.822		116.26	84.831	114.867		120.132	113.274
bbc	214.885	190.759	214.223		199.877	213.357	202.861		220.453	241.334	232.824		153.155	234.646	211.763		188.337	199.5	196.435		261.779	209.595		276.965	252.221	262.327		268.04	248.327	241.724		231.062	235.312	255.945		229.596	260.456
bbg	9.90419	7.87538	10.7795		16.4531	8.199	10.4731		8.07052	10.8879	7.4764		21.3253	9.62758	10.5724		7.34301	10.1253	9.63045		9.1202	8.05072		8.00243	8.97046	12.932		16.249	9.68373	11.1855		6.50879	6.7768	7.67302		14.3442	3.25755
BBS1	15.5563	13.5145	25.0295		21.851	25.6047	22.8383		18.2649	19.8897	19.9664		13.9745	20.1687	17.4365		16.5106	17.0671	13.1989		13.4155	8.28074		16.7508	16.7623	15.9036		21.0964	19.1859	19.8289		15.0375	11.1333	26.4377		23.6679	29.318
BBS4	138.659	143.653	139.502		134.116	167.415	140.418		134.65	135.198	150.847		117.289	143.781	138.703		114.64	115.093	113.115		136.038	97.7588		136.177	131.349	121.286		171.707	174.791	143.233		128.492	139.106	172.605		159.31	202.042
BBS8	61.9141	65.1421	66.0967		55.5357	67.1952	62.2223		90.8146	87.7888	87.8697		48.3859	79.1289	74.3223		71.3385	78.0844	80.784		89.0249	59.4373		88.9762	81.389	76.6566		72.9156	90.2402	80.9135		80.3499	75.0288	97.2422		89.5613	122.232
bbx	2.12603	1.16672	3.47047		3.32176	3.66436	2.86029		4.24764	4.20083	2.81464		3.15033	4.56783	4.18161		1.11258	1.76862	2.23564		3.2362	1.70215		1.83106	1.70242	2.75149		3.68675	3.32878	3.19587		3.92772	2.17826	4.40629		3.04813	5.55265
bc10	83.1226	68.0102	67.0432		74.6359	77.8218	74.7196		71.4453	76.7295	69.3986		84.0896	76.8801	74.4801		73.9196	67.119	68.101		88.26	76.3669		77.3116	81.1925	89.5886		82.6787	86.1246	79.9693		81.1354	92.2129	79.3892		90.4578	86.3992
BCAS2	14.2081	17.2578	12.9354		14.9998	14.2452	15.5776		15.1216	17.232	14.8648		7.02766	17.3578	16.4898		19.9374	17.5977	18.874		16.8871	16.9755		21.9728	18.9886	19.9758		11.4016	15.1913	17.432		13.242	23.4163	14.8142		19.8129	20.5818
bcd	0	0	0		0	0	0		0	0	0		0	0	0		0	0	0		0	0		0	0	0		0	0	0.0726333		0	0	0		0	0
bchs	56.0027	34.3211	66.5699		65.7086	62.5689	60.9022		72.8046	59.5832	66.3201		49.5168	65.6362	65.0123		46.2387	53.5449	51.7207		85.5534	65.9699		48.8962	51.7275	59.4323		52.6385	69.4202	70.0185		69.3523	43.5651	70.8805		77.0998	82.1051
BCL7-like	12.1339	10.7436	12.6725		13.1832	14.4284	12.0132		11.1288	11.3165	11.4345		12.0359	7.30853	11.1247		11.3038	10.5675	9.58746		9.59092	9.56886		10.5795	12.2444	9.96041		11.0602	10.8942	13.7277		12.232	9.92317	12.6111		12.8201	11.0313
bcn92	44.4911	46.6203	38.8588		39.1345	46.0793	37.6238		49.0178	54.6966	52.3348		32.4727	56.0789	54.5977		61.9928	58.2759	61.781		57.0748	61.5075		55.6779	48.0607	59.3772		38.5743	55.7419	62.8278		59.1402	55.9691	62.8276		54.8664	63.2261
Bdbt	19.2898	26.3971	19.2979		20.242	22.8564	19.89		24.4664	27.8627	24.0124		23.1024	21.785	21.776		30.6181	29.3148	30.2671		29.42	22.404		29.8396	22.6553	22.8374		25.8755	31.7142	25.4943		25.8107	29.2855	26.4377		24.2058	25.6902
bdg	79.078	95.7685	85.9205		91.5042	79.654	88.493		65.2438	74.5005	72.1253		81.8279	73.6475	72.981		73.7416	78.7034	73.9051		76.492	74.4807		66.9356	75.2995	79.133		62.8112	68.6939	70.6722		67.7812	52.0361	71.5642		72.9759	67.224
bdl	471.927	616.273	747.466		914.523	486.398	734.083		246.788	272.54	286.39		380.786	266.621	326.639		250.597	284.305	293.127		238.537	342.317		340.307	303.752	337.718		495.321	341.23	342.175		276.848	194.167	231.102		261.871	108.758
be	34.3795	30.6265	39.9104		52.4216	34.3992	46.2927		40.9473	44.8375	37.0302		53.798	44.4134	49.7849		40.6758	46.2051	42.7781		55.545	55.205		36.5535	42.8225	59.6524		47.0402	37.9481	44.3063		38.4916	34.7311	41.4039		45.2737	34.8706
BEAF-32	34.8462	36.9462	35.4935		37.1103	44.2013	35.9076		49.9523	52.2104	46.9694		36.0269	53.9707	49.5482		56.7859	56.7284	55.977		45.5422	49.8685		49.5744	49.1084	49.3068		35.0241	47.5108	49.8264		43.766	49.9184	47.7095		49.7563	50.9363
beag	22.7122	30.6751	28.4999		32.8543	28.6736	27.9428		29.6485	29.2344	30.1695		26.8182	30.2882	30.0603		27.1469	32.9847	30.5681		30.3026	28.4306		38.8593	38.8938	33.8984		26.012	33.5299	33.5566		26.1474	33.2184	34.3387		43.66	35.685
beat-Ia	14.9341	13.5632	18.9824		24.8613	30.0019	22.4863		15.9711	17.4892	17.7674		22.0523	24.8068	18.8567		9.96869	12.8667	10.7913		21.4178	7.26865		14.5807	14.9944	14.9131		17.3414	19.4885	18.0857		19.6386	12.1619	22.2594		24.2058	23.9134
beat-Ib	8.81525	13.3687	9.78042		19.8268	9.84796	16.7657		13.9323	6.08692	13.2816		9.12788	11.9466	14.5173		4.45031	6.94182	7.00787		14.2393	15.6414		7.12081	4.7144	7.09885		4.77912	8.89692	6.82753		12.6809	7.20035	12.2313		15.6889	4.66422
beat-Ic	0.518544	0.340294	0.946492		1.45327	0.687067	1.14412		0.424764	0.342925	0.263873		0.484666	0.140549	0.47339		0.0890062	0.397939	0.343945		0.76492	1.47213		0.542538	1.04765	0.495269		0.204819	0.423663	0.4358		0.448882	0.121014	1.36747		1.07581	0.444212
beat-IIa	2.54087	3.5974	4.83763		4.87884	7.32872	4.97251		3.39811	2.05755	2.9026		5.00822	3.86509	3.23483		1.02357	1.10539	0.816868		3.00084	1.01209		4.3403	3.40485	3.02664		3.27711	1.87622	1.5253		1.57109	1.81521	3.3427		0.717208	4.51615
beat-IIb	7.20776	8.21568	6.88836		10.7438	6.27521	8.09682		7.64576	7.71582	5.01359		5.16978	6.60579	7.17975		7.69903	6.98604	5.50311		1.7652	5.5205		5.01847	4.7144	5.94323		9.55823	5.99181	6.68226		7.29433	6.47426	6.83735		6.45487	2.22106
beat-IIIa	0	0	0		0	0	0		0	0	0		0	0	0		0	0	0		0	0		0	0	0		0	0	0		0	0	0		0	0
beat-IIIb	14.1563	14.584	17.6679		27.3007	18.5508	23.2784		16.3109	15.003	13.7214		11.5512	15.3901	14.6751		12.3719	12.5572	10.3183		20.2998	15.4114		16.4796	16.9588	18.1048		11.743	17.7333	17.8678		13.0176	7.20035	19.0686		23.9368	14.733
beat-IIIc	23.2308	18.6676	32.3911		37.6813	30.8264	40.6601		20.0489	17.3177	19.2627		27.7068	22.4175	17.6732		10.9478	14.1931	10.4043		15.0042	14.7213		18.5141	20.3636	19.7007		23.9639	18.0965	20.4826		17.9553	10.2862	15.574		17.1233	14.0667
beat-IV	24.7345	30.0431	27.1328		26.107	25.5131	24.6425		24.6363	20.6612	30.4333		20.7599	24.4555	24.3796		17.4452	19.499	21.9265		20.3586	28.5226		32.8235	33.5247	32.8528		20.004	28.3854	24.6953		19.863	19.5438	23.171		29.0469	30.4285
beat-Va	0	0	0		0	0	0		0	0	0		0	0.140549	0		0.0445031	0.0442154	0.0429931		0	0		0	0	0		0	0.0605233	0		0	0	0		0	0.0740353
beat-Vb	0.0518544	0	0.105166		0.0519026	0	0		0	0.171463	0		0	0.140549	0.157797		0	0.0442154	0		0.41188	0.0460041		0	0	0.0550299		0	0	0		0	0	0		0	0
beat-Vc	0.518544	0.340294	0.315497		0.726636	1.23672	1.27613		0.254859	0.257194	0.351831		0.242333	1.82713	2.36695		0.133509	0.0442154	0.128979		0.17652	0.0920083		2.10233	1.44051	1.21066		0.477912	0.786803	0.4358		0.673323	0.484057	0.151941		0.448255	1.18456
beat-VI	3.62981	4.27799	5.99445		9.96529	6.04619	8.27284		3.73793	2.22901	3.43035		2.181	2.52988	5.44399		1.60211	2.12234	1.28979		4.05996	5.38248		2.3736	2.9465	2.25622		3.07229	4.35768	4.50326		2.46885	1.02862	3.95047		3.22744	0.962459
beat-VII	33.0831	17.2578	33.0746		18.6849	20.4746	18.0858		41.5419	37.1216	39.7569		18.8212	25.8609	24.4585		20.961	24.5396	17.4122		26.5368	14.7213		15.3945	16.8278	16.0137		45.6064	33.9536	34.065		40.6238	27.4097	46.4939		22.6817	35.5369
beg	15.6082	19.5426	16.6162		13.5985	14.6116	15.6216		10.1094	14.5743	14.9528		14.6208	12.298	13.0182		21.05	21.5771	17.4982		13.8862	17.6196		20.8199	14.8635	15.9036		11.8795	14.0414	13.5824		13.8031	19.5438	15.2701		14.3442	13.4004
bel	260.413	222.261	365.241		324.131	310.783	302.619		245.939	254.536	276.979		227.632	235.349	233.145		230.749	248.623	213.117		232.536	234.253		247.668	259.751	288.687		225.506	216.552	226.761		248.007	150.118	277.976		266.443	274.745
Bem46	28.2088	22.3136	28.1844		29.7921	24.1848	28.6909		13.2526	15.6031	14.4251		23.991	14.7576	13.4916		15.0865	13.3973	12.7689		19.7114	13.6172		18.175	15.1254	19.3705		21.6426	17.6728	16.1246		15.5986	11.7989	13.7507		9.59265	14.3628
ben	207.418	198.926	218.535		204.029	224.488	225.039		226.06	218.615	224.292		184.658	227.056	207.424		201.109	197.422	208.387		233.536	193.171		201.553	212.41	186.606		208.643	212.618	210.201		215.8	184.365	224.189		217.583	227.436
Best1	290.229	286.285	354.251		330.879	345.091	320.089		311.522	285.142	304.421		261.639	262.264	259.97		212.547	245.44	223.779		320.501	259.693		231.46	282.013	220.56		316.992	307.579	264.022		282.347	220.125	317.937		275.318	326.718
Best2	63.2105	73.7953	98.9084		112.265	98.159	110.979		118.849	96.1905	93.8508		94.5907	111.244	116.06		92.2549	104.304	92.4781		88.613	123.061		79.753	114.848	113.417		106.506	116.568	110.039		108.293	61.4753	107.878		100.409	81.9571
Best3	0.259272	0.0972269	0.525829		0.103805	0.274827	0.0440045		0.254859	0.0857313	0.0879576		0.323111	0.421646	0		0.222515	0	0.0429931		0	0.0460041		0.135634	0.458345	0.22012		0.0682731	0	0		0.336661	0.363043	0.227912		0.448255	0.222106
Best4	0	0	0.315497		0	0	0		0	0	0		0	0	0		0	0	0		0	0		0	0.0654778	0.0550299		0	0	0.0726333		0	0	0.151941		0	0
Bet1	47.3431	51.9678	43.0128		40.1726	49.1024	42.7723		45.025	50.3243	44.0668		40.4696	43.7809	43.0785		52.9587	47.8853	47.5503		48.543	49.2244		64.8332	58.4062	55.4151		45.4699	47.8134	52.0054		41.4094	49.7974	45.8102		52.9837	54.2679
Bet3	29.2977	30.6265	31.4446		31.8682	30.9638	27.9868		36.5297	34.9784	35.7108		28.1914	30.4288	35.5043		32.7543	31.3045	36.5871		43.012	34.9631		36.4178	36.2747	39.0712		37.0723	39.5822	41.5462		32.6562	26.8652	37.4535		40.2533	37.6099
Bet5	16.1786	16.9661	14.4603		15.467	17.6805	13.5534		18.9445	19.2895	17.8554		17.5288	18.4821	20.5925		19.2698	18.8358	19.8628		22.3592	20.0118		24.6176	21.1493	21.2966		17.1365	19.4885	17.8678		18.0675	20.7539	23.171		18.8267	18.2127
beta3GalTII	10.0598	9.91715	7.57194		9.49817	8.84026	9.72499		11.8934	11.6595	9.7633		7.27	8.01127	9.9412		13.707	11.8497	10.9202		12.0622	11.8691		11.7324	10.411	11.9965		9.69478	14.2835	13.1466		8.64098	14.4007	10.18		14.2545	12.7341
beta4GalNAcTA	28.0532	23.7234	31.1291		27.6641	30.1852	28.9989		34.4059	31.892	29.9056		33.6843	28.3205	29.1135		27.6364	30.5529	27.6445		28.6551	26.0383		29.5005	35.0961	33.5682		28.5381	37.2218	38.0599		28.0551	24.0213	30.5401		28.2401	37.684
beta4GalNAcTB	22.4011	23.7234	20.6125		24.9132	21.3907	23.4984		14.9517	14.9172	15.7444		12.9244	16.7253	17.2787		17.1782	15.2985	18.702		14.4746	20.5638		10.7151	11.1312	11.8865		17.2048	19.2464	19.0299		16.6086	17.4866	16.9414		11.4753	8.88423
beta4GalT7	8.81525	13.2715	9.57009		8.30441	10.7182	8.44886		10.874	10.0306	13.3696		7.10844	9.8384	12.7815		14.241	15.5638	15.1336		14.1216	13.3412		13.4956	11.5241	14.3628		12.9719	11.9836	14.7446		10.9976	11.9199	11.6235		12.9994	12.2899
betaCOP	106.457	98.3937	129.091		135.362	136.314	133.51		128.619	123.11	127.978		101.699	117.569	136.889		142.143	142.595	131.731		128.918	133.826		133.193	136.98	145.774		125.213	127.523	136.187		121.984	110.607	127.251		139.228	131.709
beta'COP	76.0704	84.393	94.8595		96.6426	94.0824	88.933		100.754	92.847	104.494		88.0477	91.9188	88.6818		98.7969	108.062	106.795		88.3188	86.8558		96.3682	105.419	99.6591		92.7831	94.2953	98.4908		93.2552	79.4459	98.2299		98.2575	90.7673
betaggt-I	30.3348	31.6474	34.915		41.9892	34.445	38.5919		42.7313	32.235	37.2061		30.7763	33.5911	35.0309		39.1182	40.6782	40.0266		48.3076	45.9121		41.165	39.5486	43.3635		36.7992	40.6716	41.2557		34.7883	31.6452	37.5294		38.3706	37.832
betaggt-II	65.4921	73.8925	69.6723		71.6255	68.3861	81.5403		57.9378	59.9262	64.5609		46.4472	53.4085	48.3647		76.0558	71.01	66.5963		46.7778	59.2073		80.2278	73.99	75.6661		62.8112	65.5467	76.1197		55.2125	53.2463	49.1529		53.7009	51.0103
betaGlu	14.1044	18.8134	18.404		16.6088	17.4973	15.7976		40.2677	40.1222	41.1642		16.0748	36.4021	32.1905		26.6574	26.3966	25.4519		23.4772	25.0723		27.8729	27.8936	26.6895		20.004	37.7665	36.9704		28.8407	30.1931	36.8457		32.7226	33.1678
beta-Man	33.5498	38.0643	34.1789		54.1344	50.2933	54.3895		75.5231	68.7565	57.0845		57.1906	89.3889	91.0487		57.765	68.3128	57.6537		88.2012	78.9891		66.9356	65.6088	77.9773		38.3012	57.6182	64.2805		57.3447	40.1162	58.0415		78.355	82.1051
betaNACtes1	0	0	0.0525829		0	0	0		0	0	0		0	0	0		0	0	0		0	0		0	0	0		0	0	0		0	0	0		0	0
betaNACtes2	0	0	0		0	0	0		0	0	0		0	0	0		0	0	0		0	0		0	0	0		0	0	0		0	0	0		0	0
betaNACtes3	0	0	0.0525829		0	0	0		0	0	0		0	0	0.0788984		0	0	0		0	0		0.0678172	0	0		0	0	0.0726333		0	0	0		0	0
betaNACtes4	0	0	0.157749		0	0	0		0	0	0		0	0	0		0.133509	0	0		0	0		0.135634	0	0		0	0	0		0	0	0		0	0
betaNACtes5	0.103709	0.14584	0		0.103805	0.0458045	0.220022		0.254859	0.171463	0		0.0807777	0.281097	0.157797		0.133509	0.0884308	0.0859861		0	0.874079		0.271269	0.130956	0.16509		0.0682731	0.121047	0.363167		0.11222	0.0605071	0.151941		0	0
betaNACtes6	0	0	0		0	0	0		0	0	0		0	0	0		0.0445031	0	0		0	0.0460041		0	0	0		0	0	0		0	0	0		0	0
beta-PheRS	24.4753	29.0709	28.3948		30.882	34.0327	30.7591		40.5225	33.178	38.7014		28.2722	36.4724	33.2162		30.7071	34.9744	38.1778		24.9482	26.9584		38.1133	34.3104	33.4031		32.9076	33.1668	31.6681		29.8506	36.0623	36.3899		27.3435	37.4619
beta-Spec	434.747	404.415	618.165		638.661	573.518	604.269		491.962	495.955	558.883		465.603	488.336	543.452		493.361	547.166	466.518		483.9	477.845		493.777	590.479	575.888		511.161	536.418	560.584		521.601	377.323	499.81		517.107	540.087
betaTry	0	0	0		0	0	0		0	14.5743	0		9.12788	0	0		0.133509	0.442154	0		0	0.0920083		0.0678172	0	530.268		0.0682731	0	1.0895		0	0	0.0759705		0	0.148071
betaTub56D	1022.52	1639.49	1328.66		2080.88	1371.71	1462.36		1036.08	935.928	982.663		1351.01	1070.35	1199.18		1301	1262.84	1310.82		1337.73	1284.85		1252.04	1196.08	1153.48		1165.42	1130.03	1138.16		869.596	1056.27	988.908		892.655	770.485
betaTub60D	104.746	79.24	126.83		123.58	119.55	102.794		65.9234	84.4453	68.431		81.9086	66.6903	71.3241		68.0897	64.6429	54.3432		55.6038	65.3719		76.3622	63.579	74.7856		90.1887	58.2839	58.6877		62.3946	49.9184	66.93		54.5078	63.5963
betaTub85D	0.0518544	0.0486135	50.6899		0.259513	0.0458045	0.264027		0	0.600119	0.175915		0.161555	0	0.315594		0.890062	0.530585	0.300952		0.94144	0.55205		0.135634	0	0.22012		0	0	0.363167		0.11222	0	0		0.537906	0.148071
betaTub97EF	82.6559	110.985	99.8023		93.5284	79.9746	79.8681		74.0789	65.6702	75.9074		99.7605	71.7501	77.9516		77.1239	70.612	75.3239		68.7251	71.1684		106.541	88.7225	90.4691		93.6707	71.7201	74.667		71.8211	91.9708	72.9317		66.3417	65.3732
bft	0	0	0		0	0	0		0	0	0		0	0	0		0	0	0		0	0		0	0	0		0	0	0		0	0	0		0	0
BG642163	0.0518544	0	0.105166		0	0	0.0880089		0	0	0		0.888555	0	0		0	0	0		0	0		0.0678172	0	0.0550299		0.136546	0.0605233	0.0726333		0	0.0605071	0.0759705		0	0
BG642167	0	0	0.105166		0	0	0		0	0	0		0.161555	0	0		0	0	0		0	0		0.0678172	0	0		0	0	0		0	0	0		0	0
BG642312	0	0	0.210332		0	0	0		0	0.0857313	0		0.323111	0	0.0788984		0.0445031	0.0442154	0		0	0		0.0678172	0	0.16509		0.136546	0	0.363167		0	0.181521	0		0	0
Bgb	26.4457	35.5851	29.2361		32.1277	29.0858	30.6271		30.8379	27.7769	31.137		27.9491	25.9312	30.4548		32.2202	35.7261	36.4581		34.186	35.6992		37.2995	31.6258	35.2742		22.3936	33.1668	32.2492		27.3818	28.1358	30.2363		33.8881	30.5025
bgcn	0.0518544	0.340294	1.05166		0.363318	0.320631	0.132013		0.254859	0.514388	0.351831		0	0.351372	0.0788984		0.356025	0.353723	0.472924		0.47072	0.230021		0.339086	0.196434	0.550299		0.0682731	0.242093	0.0726333		0.11222	0.0605071	0.227912		0	0.222106
bgm	641.335	647.726	663.491		588.471	686.609	614.786		684.635	627.039	659.418		539.757	617.219	561.757		459.494	449.008	400.695		531.914	539.905		1316.26	1371.63	1031.04		1555.19	1718.07	1485.5		628.771	557.573	678.341		555.657	690.527
B-H1	47.2912	38.356	59.9445		62.9578	62.9354	62.0463		34.4059	43.38	38.7014		41.439	40.6888	38.8969		38.5842	37.0083	33.8355		59.1342	45.2681		42.3858	41.7749	42.1529		41.7831	28.567	32.685		37.8183	28.4384	41.252		48.8598	46.4201
B-H2	38.7352	23.8692	52.8984		41.6778	41.6821	45.6326		29.8185	25.7194	33.16		24.6372	32.1856	22.9594		42.3669	35.8587	31.213		42.4825	38.5515		34.5868	37.4533	43.3635		23.8956	22.5147	20.7731		25.9229	16.0949	22.9431		27.0746	33.9822
BHD	14.8822	17.1606	16.4059		15.1555	15.8025	14.1254		13.9323	11.5737	15.7444		14.3784	13.3521	13.965		14.1965	12.6898	14.4887		11.2384	11.685		14.4451	13.8813	14.0326		16.3855	13.9204	15.253		10.3243	14.1587	14.4344		12.2822	13.1042
bi	43.5058	22.7511	57.5257		53.252	59.2252	51.4412		43.8357	48.4382	52.6866		39.5811	56.2194	45.9978		37.1156	38.6001	36.8021		54.9566	34.9631		38.3845	44.5904	49.4168		49.498	47.995	45.6863		51.7336	26.8047	56.4461		63.4729	78.6995
BI-1	295.726	304.758	346.101		367.678	408.393	416.942		257.322	259.852	257.012		342.336	302.882	278.354		265.95	252.912	240.288		257.19	170.859		296.429	315.341	268.601		367.855	314.237	308.474		275.052	252.557	254.121		223.948	243.946
bib	2.28159	2.43067	3.6808		2.95845	3.0689	2.42025		2.03887	2.57194	2.81464		1.61555	2.52988	2.05136		1.55761	1.68019	1.41877		1.05912	2.11619		2.64487	3.47033	2.31125		2.86747	1.45256	1.81583		1.1222	1.21014	1.44344		1.70337	1.62878
bic	497.18	485.454	413.039		395.809	487.68	452.366		374.982	394.192	373.996		257.519	380.746	423.29		613.653	615.744	652.334		531.855	586.369		695.059	675.928	745.38		393.731	501.92	572.133		389.517	408.484	394.515		416.518	402.974
BicC	0	0	0.262914		0	0	0		0	0	0		0	0	0		0	0	0		0	0		0	0	0		0	0	0		0	0	0		0	0
BicD	79.9595	60.4265	98.0671		102.559	112.267	116.656		98.6303	84.6168	99.3921		92.329	100.071	93.5735		83.0428	99.8826	74.8939		109.501	87.5459		80.2278	91.538	90.7993		78.9237	86.972	86.4336		95.163	70.4908	87.8219		109.195	104.39
bif	70.2627	81.0387	69.8301		68.5633	66.0959	70.0991		59.8068	58.2973	58.6677		121.571	57.8358	66.1169		51.8906	54.8713	50.0439		81.5522	63.1637		52.8974	54.1502	57.9465		54.004	50.9606	48.8822		50.8359	37.6354	54.091		68.583	52.6391
BigH1	0	0	0.630995		0	0.091609	0		0.509717	0	0.0879576		0	0.351372	0.236695		0.0445031	0.442154	0.257958		0	0		0	0	0.0550299		0.204819	0	0		0	0.0605071	0.0759705		0	0.222106
bigmax	26.4457	30.7237	23.5046		23.7714	27.1163	30.4951		25.9106	30.949	24.7161		23.4255	30.1477	33.4529		43.346	42.3584	45.4007		46.0717	36.5733		32.7557	32.8699	33.4031		23.4859	30.0196	32.1766		28.3918	35.6387	29.4006		35.4121	30.7987
Bili	24.4753	17.987	32.0756		32.9062	34.6282	31.9912		38.8235	36.2643	43.7149		22.2947	38.0184	35.8199		23.8092	31.0834	26.6127		36.8338	23.7381		24.3464	27.8936	30.1564		37.6867	45.7556	36.0988		37.8183	23.3558	51.8879		40.7015	53.3054
bin	0	0	0		0	0	0		0	0	0		0.242333	0	0		0	0	0.0429931		0	0		0	0	0.11006		0	0	0		0	0	0		0	0
Bin1	11.3043	15.3619	11.2002		12.4047	14.5658	12.3213		12.0633	16.2889	13.9853		10.0164	14.4062	12.9393		20.8719	21.5329	19.7768		17.0636	15.2274		19.2601	15.0599	17.4445		13.0402	13.3151	15.3256		12.7931	18.9387	12.991		15.0614	13.7706
bin3	51.3359	43.6063	73.9841		75.7258	72.0504	75.2476		59.2971	64.5557	54.7976		57.9984	56.1492	60.4362		48.8644	60.2656	47.7223		54.6035	54.0089		59.1366	69.341	69.0625		61.4458	61.2496	60.5762		60.5991	36.5463	61.764		51.37	69.149
bip1	5.54842	3.74324	6.1522		5.76118	5.26752	4.79649		5.69184	3.25779	3.51831		6.38144	5.13002	5.75958		4.13879	4.5984	4.12733		10.1793	6.80861		5.15411	4.45249	7.374		7.16867	3.93401	5.15696		6.28435	3.69094	3.64658		4.9308	4.59019
bip2	141.666	112.589	154.173		154.929	156.422	144.731		199.979	159.632	167.383		183.204	187	171.604		87.7601	115.933	102.409		142.981	122.601		135.567	145.885	133.943		202.498	196.156	202.284		195.264	140.437	203.373		187.908	216.849
Bka	10.8894	14.584	11.8312		9.70578	12.2298	9.90101		11.0439	8.91605	10.5549		10.6627	10.6114	10.9669		12.9504	13.3973	15.7355		12.5918	12.0991		10.9186	12.3098	10.4557		9.01205	10.5311	11.6213		9.98762	12.646	13.5987		9.68231	13.5485
blanks	8.2967	6.07668	11.095		3.11415	4.94688	5.72058		9.76958	8.4874	7.30048		4.362	4.84893	5.60179		13.974	15.608	15.1766		6.7666	6.57859		4.27248	4.1251	4.84263		35.1606	19.3069	20.7731		8.41654	10.2862	8.35676		4.7515	5.18247
Blimp-1	81.3595	49.683	99.0662		94.6184	97.5635	102.882		78.1566	73.2145	77.4027		74.9617	82.5723	75.5847		66.1761	80.7373	62.254		128.095	89.7541		61.1033	78.9008	84.691		75.7831	78.1356	70.309		88.7664	46.8325	83.3396		97.361	94.6911
Blm	5.44471	4.71551	8.15035		7.62968	8.06159	7.43676		6.79623	4.97241	6.06908		6.78533	8.15182	10.0201		8.54459	6.54388	7.39481		10.4735	10.811		7.05299	8.05377	7.81424		7.51004	8.11012	8.35283		6.95767	4.84057	8.35676		3.67569	8.58809
Blos1	25.7716	24.6956	21.6116		21.0205	19.7417	24.0704		17.7551	22.3759	25.5077		21.81	19.6065	18.7778		20.1599	20.118	20.6367		21.3589	21.5759		21.4981	20.2981	19.0403		23.3494	23.3015	21.2089		19.9752	22.8717	20.4361		22.2334	21.4702
Blos2	19.3417	21.3899	15.9326		15.8303	20.3372	17.3818		18.7746	21.3471	19.1748		18.4981	17.2172	17.9888		23.0081	20.6486	18.9599		14.0039	18.5857		18.921	14.4051	19.2054		18.9799	18.4596	21.9353		23.6785	21.9641	22.8671		24.5644	21.9885
Blos3	13.6896	14.341	8.93909		12.0933	12.0924	11.2211		10.789	12.8597	12.0502		14.2977	13.1413	14.3595		15.9766	12.9993	11.6941		10.9442	16.1935		10.9864	9.55976	10.2356		15.2932	12.5888	12.5656		11.222	14.2192	12.5351		12.9097	9.03231
Blos4	12.4451	14.4868	11.8312		10.9514	13.5123	15.3136		15.8862	19.8039	18.3831		15.267	18.3416	20.6714		24.3432	21.7982	20.9376		13.1213	16.9755		18.3106	14.9944	20.4161		14.8835	18.3386	25.7848		21.883	19.9674	22.5632		16.1372	20.5818
blot	101.012	93.824	104.324		96.9021	114.969	114.324		114.686	109.993	114.873		92.7328	125.229	102.173		90.2078	90.3763	85.0833		108.56	100.887		112.373	109.806	108.629		122.55	104.161	111.202		114.016	98.6871	111.449		103.905	129.488
blow	59.9437	57.4125	55.1069		68.4076	49.6521	55.7537		50.377	49.467	46.0018		55.5751	42.6565	48.4436		51.2231	50.4498	47.6793		59.8403	40.2536		45.4375	51.4001	52.7186		51.1365	45.3319	43.0715		45.5615	31.3427	46.266		46.3496	47.6787
blp	29.6089	33.5919	31.7075		24.8613	27.9865	25.2586		25.9956	25.6337	27.8826		25.8489	25.2285	24.3007		34.1784	31.8351	37.5759		22.7122	31.3288		38.0455	33.1318	32.0824		32.9759	27.296	28.9807		25.9229	43.9887	27.7292		21.6955	24.9499
blw	2600.81	2212.98	2394.15		2410.41	2224.36	2015.05		1220.94	1343.41	1336.96		1919.2	1192.84	1263.24		1208.04	1197.75	1113.39		1184.33	1178.17		1706.42	1334.11	1380.81		2121.18	1382.41	1424.85		1286.72	1876.63	1409.78		1286.4	1063.37
bma	2.59272	2.47929	1.78782		3.68508	2.93149	3.65237		5.35203	2.31474	3.43035		2.74644	3.86509	5.75958		1.4686	3.36037	1.97768		8.59064	6.57859		3.72995	3.40485	4.45742		2.93574	5.32605	3.99483		4.3766	2.42029	5.39391		6.63417	2.88738
Bmcp	47.9653	51.2386	50.1641		48.1656	50.7972	49.109		71.7852	59.3261	59.8992		32.4727	52.9166	52.2307		69.1133	69.993	61.6521		58.3104	56.3551		48.7606	44.394	50.3523		39.3253	53.4421	47.0664		58.5791	42.9601	50.7483		54.3285	46.4942
bmm	46.5134	53.4748	46.1678		60.5184	60.5535	57.2058		59.8918	81.8734	68.3431		52.8286	85.6644	70.7719		87.6711	116.065	129.882		135.92	96.5627		69.9874	94.3536	82.2697		63.5622	70.4491	89.5569		78.5543	87.9169	71.4882		87.0511	82.6234
bnb	274.725	247.102	443.852		572.589	260.444	322.641		137.709	170.605	155.421		406.716	165.496	169.158		95.9042	95.9917	102.581		154.278	157.564		242.718	195.975	243.342		424.727	181.207	164.079		141.173	97.4165	111.145		124.077	64.0405
bnk	0	0	0		0	0	0		0	0	0		0	0	0		0	0	0		0	0		0	0.0654778	0		0	0	0		0	0	0		0	0
bnl	17.8379	17.355	18.7721		16.2974	12.8253	17.1177		29.8185	39.6079	51.1913		5.00822	22.3472	19.9613		31.8197	35.6376	32.0728		24.654	24.9342		13.36	14.798	23.8279		10.6506	20.9411	31.2323		25.474	13.7956	22.7152		27.2539	26.3566
BobA	0	0	0		0	0	0		0	0	0		0	0	0		0	0	0		0	0		0	0	0		0	0	0		0	0	0		0	0
boca	64.3513	69.6631	58.0515		56.3143	58.5381	59.7141		56.4087	57.5257	63.1536		59.0485	57.4844	59.805		73.3856	74.5472	73.3032		54.0151	54.3309		72.1575	66.0017	68.6223		55.9839	58.1629	66.2416		64.7512	67.2839	60.2446		55.1354	59.0061
bocks	21.6751	22.8969	23.7675		26.4184	25.2841	24.1585		26.4203	30.3489	23.3967		25.445	21.2228	25.0897		27.2804	27.7673	26.3977		28.4786	22.45		22.8544	23.0482	24.1581		20.9598	24.3304	27.3828		21.0974	23.0532	23.3989		32.5433	27.3931
BOD1	98.1604	89.4974	83.6594		87.3001	95.2733	87.8329		124.966	113.422	131.145		77.9505	135.348	136.494		117.132	127.252	123.089		211.059	147.167		111.831	108.628	116.443		81.3132	131.336	129.142		125.35	109.276	145.711		149.09	143.702
boi	3.21497	3.01404	3.73339		5.76118	3.66436	4.8845		5.60689	4.45803	3.25443		3.71578	4.84893	5.75958		7.03149	4.90791	7.65277		8.06108	7.03863		5.56101	7.66091	8.03436		4.77912	4.17611	5.0117		3.47883	2.96485	3.8745		5.91696	3.92387
boil	0	0.0972269	0.999075		0.0519026	0.183218	0.0440045		0.254859	0	0		0.403889	0.140549	0.0788984		0.0445031	0	0.0859861		0.70608	0		0.47472	0.0654778	0.11006		0.341365	0	0.290533		0	0	0.0759705		0.448255	0
bol	28.9866	14.6813	59.7342		57.4042	48.6902	51.2212		44.0905	34.0353	42.4835		42.166	50.5975	43.6308		30.7961	37.5831	24.3341		48.543	39.6556		25.8384	32.608	38.741		40.8273	41.7005	44.8147		49.8259	29.951	52.6476		58.0938	47.0124
boly	0	0	36.5977		0	0	0.0440045		0	0	0		0	0	0		0.0445031	0	0		0.82376	0.0920083		0	0	0		0	0.0605233	0.2179		0	0	0		0	0
bon	56.988	43.6063	65.2554		82.1098	67.8364	66.9748		64.6491	60.6978	63.7693		65.1876	72.9447	71.1663		53.3592	62.9185	58.9005		86.3771	76.2288		64.9011	74.3174	76.1613		64.996	74.2621	69.8732		68.9034	54.759	81.8202		80.5962	80.2543
bond	149.289	156.001	180.307		155.656	116.16	96.3258		93.3632	95.6761	107.396		157.759	117.78	91.9166		82.7757	88.5193	92.1771		54.3682	76.1368		91.4854	76.0853	94.6514		217.586	104.705	130.667		113.455	75.7549	117.071		73.7828	96.3199
bonsai	36.1944	43.6063	30.9187		32.6986	31.4219	30.4951		38.4836	36.8645	45.738		31.8264	32.6073	37.5556		38.2727	34.6207	43.0791		29.2435	30.2707		47.2686	37.7152	35.4943		33.5904	40.1875	38.423		38.4916	46.0459	37.3015		31.7364	38.5724
bor	45.3207	47.3495	66.2544		48.0618	39.6667	36.9198		38.8235	37.4646	42.5715		35.2999	32.0451	32.4272		47.6628	39.2191	38.4358		30.2438	32.7549		35.1971	34.8997	37.5304		46.6305	37.2823	49.6812		33.105	36.4253	45.0505		28.8676	36.1292
bora	0	0.0486135	0.893909		0	0.137413	0		0	0	0		0	0	0.0788984		0	0	0		0	0.0460041		0	0	0		0	0.18157	0		0	0	0		0	0
borr	0	0	0.578412		0.0519026	0	0.0440045		0	0.171463	0		0	0.0702743	0		0.0890062	0.0884308	0.171972		0	0.0460041		0	0.261911	0.0550299		0.136546	0	0.145267		0.11222	0	0.303882		0	0.148071
boss	103.916	109.623	131.247		133.753	145.246	130.605		126.75	126.625	140.732		108.888	133.732	119.215		91.9879	99.352	97.0784		104.029	63.5777		103.421	108.562	92.9455		128.9	148.585	124.058		124.453	94.0886	157.563		125.691	158.287
botv	21.4159	18.9593	27.5534		25.3284	24.2764	25.1706		25.6558	27.434	25.9475		18.8212	22.2067	24.3007		20.8719	22.373	21.6685		24.8305	22.128		21.5659	24.4887	23.6078		23.8956	23.5436	24.9132		24.0152	17.8496	27.6533		25.1919	27.0229
bou	64.2995	76.3718	57.5783		60.1551	58.6297	54.0815		56.6636	60.0119	58.4039		59.6948	51.6516	55.4656		61.6813	62.5206	61.7381		52.1322	53.8708		60.0182	49.1084	57.8364		60.763	50.8396	59.4867		58.1302	58.7524	54.3949		55.5836	48.8633
bowl	41.8984	44.1896	65.9915		59.1689	50.7056	65.3906		69.4065	60.2691	64.473		46.4472	65.074	63.1187		61.0137	65.9694	68.144		67.9014	65.3259		44.6915	58.0134	56.6257		48.747	47.1476	45.6137		63.0679	40.4188	61.0043		60.873	61.1531
BoYb	0	0	0		0	0	0		0	0	0		0	0	0		0.0890062	0	0.128979		0	0		0	0	0		0	0	0		0	0.0605071	0		0	0
br	0.881525	2.09038	2.62914		2.80274	1.55735	2.55226		4.92727	2.31474	2.81464		2.01944	2.38933	4.26051		3.20422	3.36037	2.40761		4.53068	1.42613		3.11959	3.79771	4.56748		1.91165	3.93401	5.15696		3.8155	0.8471	1.97523		2.15162	1.03649
Br140	21.1047	20.6121	26.975		27.4045	28.6278	24.9945		27.2699	25.2907	23.4847		17.2057	26.7042	28.4823		33.0658	32.233	26.2688		40.3054	32.2949		26.1096	31.3639	33.8434		20.755	25.4198	26.5838		27.1574	21.0565	25.678		26.3574	34.1303
brat	18.5639	10.7922	16.9843		19.8787	19.1921	18.3939		19.7091	19.0323	21.1978		38.531	21.1526	18.3833		18.5133	17.5535	17.6272		35.304	20.5178		11.8002	16.304	15.6835		17.4096	18.8833	19.4657		19.7508	13.3721	18.9167		19.8129	25.4681
Brca2	12.8599	10.1602	10.9898		13.1832	13.2833	12.1892		14.5269	16.1175	16.2722		12.7629	16.1631	18.9356		14.9975	13.9279	12.8549		17.8285	16.2395		15.1232	17.4171	16.1788		16.249	16.9465	17.2867		16.4964	14.1587	16.9414		25.1023	15.0292
Brd	0	0	0		0	0	0		0	0	0		0	0	0		0	0	0		0	0		0	0	0		0	0	0		0	0	0		0	0
Brd8	14.1563	18.7648	20.0867		21.9548	23.2229	20.2421		22.0877	18.0893	19.4386		12.5205	20.239	20.2769		26.4793	22.6383	20.4647		22.7122	19.6438		18.7854	21.4767	22.6173		16.1124	22.6357	22.4437		19.863	15.7319	21.1198		19.4543	22.5808
Bre1	28.9348	29.1195	37.5442		38.7193	41.4989	32.2113		41.0322	46.2949	41.1642		25.2027	44.7647	41.8161		43.3015	43.5522	39.7686		51.3673	43.7039		44.9628	48.4536	47.9861		37.4819	44.3636	44.0158		39.726	33.1579	49.4568		46.2599	45.5317
Brf	13.8451	13.8548	18.404		18.114	17.6347	16.9417		21.4081	18.6037	20.758		15.7517	20.0985	20.3558		17.2672	20.6044	18.0571		19.476	19.7358		20.4808	17.6135	19.3155		17.3414	20.5779	22.2258		16.9453	15.8529	21.4237		24.5644	22.7288
brk	12.8599	11.0839	23.3994		22.8371	17.7721	19.67		13.2526	10.2878	11.5225		13.3283	9.90868	9.15221		18.6023	21.4887	15.1766		21.3001	17.9416		18.5141	28.3519	36.3197		13.1767	12.2862	11.3308		11.8954	7.80542	13.0669		14.8821	18.1386
brm	76.3297	80.8928	99.1188		101.366	103.106	94.9616		121.652	111.622	121.645		79.1622	112.228	125.133		91.6319	109.079	105.892		136.568	111.33		119.969	114.783	120.681		103.161	125.888	115.342		114.24	93.9071	115.247		124.077	130.006
Brms1	52.6322	55.4194	49.0598		50.1379	49.2856	48.4489		49.1027	58.7259	60.0751		40.8735	50.1056	60.1995		65.5531	67.3843	68.9179		86.9067	65.7399		62.1206	54.543	61.9636		39.0522	51.6869	57.5982		51.6214	58.934	55.6864		68.1347	58.9321
brn	9.80048	10.7436	9.30717		7.68158	7.78676	8.62488		10.4492	11.3165	8.79576		8.48166	9.34648	9.54671		15.3981	15.0332	15.9504		8.70832	12.8352		11.868	8.83951	10.0154		7.71486	9.32059	9.07916		9.65096	10.4072	9.2684		13.6269	12.2158
Bro	0.0518544	0	0.0525829		0.103805	0	0.0880089		0.0849529	0.257194	0.175915		0	0	0.0788984		0.0445031	0.0442154	0.0859861		0	0.0460041		0.135634	0	0.0550299		0	0	0.0726333		0.11222	0.181521	0		0	0.148071
brp	154.578	71.1215	186.932		181.97	164.576	147.987		161.41	139.828	166.944		121.651	146.873	143.358		72.0505	95.859	80.827		164.929	106.868		92.367	109.413	110.335		168.635	179.996	136.478		141.173	82.0477	177.695		209.066	219.959
bru1	15.1415	7.87538	42.5921		14.3251	13.7871	13.7294		14.1871	18.9466	13.9853		7.997	11.6655	10.888		7.65453	11.0981	10.7483		17.7108	10.3509		12.2071	12.3098	12.822		12.6305	12.5888	12.6382		10.7732	7.6239	12.1553		14.4338	13.4004
bru2	193.884	134.27	278.006		236.935	256.139	227.547		222.237	211.242	241.532		176.419	196.557	173.498		139.606	153.87	136.417		178.462	92.5143		145.332	178.493	166.135		187.751	178.06	168.219		201.772	125.915	234.673		228.969	274.967
bru3	34.1202	19.4454	29.8671		30.9858	31.0554	27.8548		33.6413	27.0911	27.7946		28.353	39.7753	30.8493		22.3406	19.8969	23.0443		73.55	48.2123		24.3464	21.7386	20.196		29.0843	33.0457	28.7628		30.1873	21.6616	36.01		39.3568	40.3492
Bruce	152.815	103.644	168.318		151.244	150.514	144.423		195.901	172.749	189.725		150.408	198.174	193.222		148.729	177.569	155.377		246.245	202.74		139.636	140.777	161.898		132.723	195.127	205.625		209.516	147.093	181.721		226.638	231.879
brun	34.6387	28.293	39.4372		42.9234	42.2317	41.9363		45.7896	39.6936	43.7149		41.0351	43.7809	45.2877		41.6994	43.9943	38.9087		46.7778	49.3624		39.6052	46.8821	51.8932		44.992	49.0844	48.3738		45.1126	30.072	42.9993		53.2527	46.7903
brv1	0	0	0.525829		0	0	0		0	0	0		0	0	0		0	0	0		0	0		0	0	0		0	0	0		0	0	0		0	0
brv2	0	0	0.105166		0	0	0		0	0	0		0	0	0		0	0	0		0	0		0	0	0		0	0	0		0	0	0		0	0
brv3	0.933379	0.875043	1.89298		1.03805	1.23672	0.924094		2.03887	0.857313	2.02303		0.323111	1.54603	1.10458		0.712049	1.32646	1.67673		1.82404	1.33412		1.08508	1.37503	1.04557		0.614458	1.14994	0.798966		1.23443	0.544564	0.607764		1.25511	2.36913
BRWD3	60.7734	52.4053	80.0837		87.4039	79.3334	74.5876		74.1638	63.8698	76.9629		56.1405	66.3389	76.5314		67.4222	72.3364	64.0597		95.5562	74.3427		67.0034	73.1387	78.4176		74.6225	79.225	73.287		66.4345	50.0394	79.3132		84.2719	89.5827
bs	21.3122	19.6398	19.5608		25.8994	16.2148	17.9978		17.5003	14.5743	16.0083		46.2856	19.7471	18.4622		21.0945	17.244	18.616		22.7711	20.6559		19.0566	22.2625	21.2966		17.3414	17.7938	17.3594		14.3642	12.7065	16.4856		22.592	12.2899
bsf	79.078	100.047	99.7498		82.8365	91.2425	75.6877		122.672	118.652	131.761		75.4464	116.304	106.039		123.007	119.337	122.788		108.266	100.979		122.207	103.782	124.202		99.6104	114.328	130.885		108.742	101.834	124.592		127.035	137.632
Bsg	442.94	335.044	444.851		433.127	422.088	414.302		430.031	403.194	429.761		525.459	415.813	389.758		357.004	393.031	386.981		555.038	466.482		313.248	320.252	391.097		419.333	349.28	377.548		427.672	305.016	429.385		477.84	481.451
Bsg25A	0	0	0		0	0	0		0	0	0		0	0	0		0	0	0		0	0		0	0	0		0	0	0		0	0	0		0	0
Bsg25D	80.115	59.4057	90.3374		100.431	84.8757	107.107		92.5986	85.817	91.2121		64.1375	79.7613	89.9442		83.5768	95.9032	77.0006		102.558	90.5821		80.7703	99.9192	107.583		71.755	84.551	85.2715		81.5843	53.3068	81.4404		100.768	97.8747
bsh	0	0	0		0	0	0		0	0	0		0	0	0		0	0	0		0	0		0.0678172	0.0654778	0.0550299		0	0.0605233	0.2179		0	0	0		0	0
bsk	112.783	132.423	135.348		140.967	145.887	137.822		185.027	158.003	161.138		139.503	175.405	164.188		116.821	131.364	142.006		127.8	128.996		126.072	127.616	127.064		158.462	163.171	165.677		167.77	139.953	198.207		179.571	192.196
bt	268.709	45.9397	106.533		137.178	103.106	55.9737		75.5231	119.767	50.0479		532.729	127.829	84.2635		102.001	88.4308	67.1552		170.283	86.1197		88.5015	52.5787	111.215		402.811	97.7451	126.164		129.054	672.355	133.556		163.075	22.7288
BTBD9	28.6236	21.3899	31.7075		31.7644	31.5593	32.3873		31.6874	31.2919	29.8176		26.3335	32.1856	31.8749		36.003	38.2905	36.0282		48.9549	38.5515		31.9419	39.3522	39.1262		31.9518	29.2327	31.0871		28.9529	34.126	36.01		43.929	36.8696
BtbVII	142.911	117.547	149.493		155.552	157.796	150.671		133.121	133.998	146.274		115.997	149.333	142.254		148.996	157.849	151.637		172.107	165.017		136.516	149.42	156.615		114.084	138.78	135.025		131.186	119.139	157.335		159.399	162.063
btd	17.6823	18.0356	24.8717		22.37	22.032	20.6381		19.6241	17.232	17.0638		14.1361	17.1469	14.5173		17.1337	21.3118	17.4552		26.0073	16.9295		22.5831	25.209	21.6267		14.1325	17.7938	16.5604		14.4764	11.6174	21.2717		17.4819	20.4337
BthD	0.207418	0.194454	0.0525829		0.155708	0.0458045	0.264027		0.424764	0.514388	0.263873		0.0807777	0.49192	0.946781		1.82463	1.59175	2.14965		1.471	1.1041		0.678172	0.458345	1.15563		0	0.302616	0.508433		0.448882	0.665579	0.303882		0.448255	0.592282
Btk29A	35.3128	41.8562	30.3929		41.4701	29.04	38.2839		24.3815	23.2332	22.869		107.677	26.7042	22.0127		18.9583	22.1519	17.2402		28.2432	24.0142		20.2095	23.8339	23.7179		38.0281	24.3304	22.9521		23.3419	22.5692	26.5137		25.8195	19.6194
btl	1.76305	2.62513	2.68173		2.80274	1.37413	2.50825		5.52194	4.80095	3.07852		6.78533	3.58399	3.78712		4.2723	3.80253	4.42829		2.41244	1.65615		2.03452	2.42268	2.91658		2.66265	3.3893	3.41377		3.14217	2.05724	2.35509		3.67569	1.99895
btn	0	0.0486135	0.0525829		0.103805	0	0		0	0.171463	0		0.323111	0.210823	0		0.0890062	0	0		0	0.0920083		0.203452	0	0.0550299		0	0.0605233	0		0	0.0605071	0.151941		0	0
Btnd	0.46669	0.0486135	0.210332		0	0.091609	0.484049		0.0849529	0.0857313	0.0879576		0.0807777	0.0702743	0.0788984		0.356025	0.309508	0.128979		0	0.0460041		0.203452	0.196434	0.16509		0.341365	0.121047	0.145267		0.336661	0.302536	0.835676		0	0.148071
btsz	125.021	116.818	151.176		169.566	134.482	166.777		163.789	139.313	155.597		144.107	173.437	188.646		134.221	146.176	123.734		115.974	129.41		159.031	180.26	192.054		150.61	182.72	187.321		181.797	109.82	145.863		169.62	118.382
btv	102.879	67.8644	110.214		75.2587	107.778	77.3599		176.277	143.943	173.101		82.3933	150.528	128.131		91.9879	102.933	102.753		125.918	68.9142		112.441	127.551	103.896		108.964	175.033	141.853		167.096	109.578	175.492		188.177	280.15
btz	51.2321	52.2595	69.5146		62.335	64.1263	63.0584		50.6319	54.6108	53.918		37.1578	46.4513	48.4436		68.0452	72.9112	65.0915		82.376	61.7375		60.2895	69.9958	71.869		49.7028	52.3526	52.1507		48.8159	32.3108	47.9374		60.7834	54.8602
Bub1	19.9121	18.7162	28.0267		28.8059	27.5743	25.3026		29.5636	31.4634	29.7297		17.7711	27.1962	27.6933		25.0552	26.2197	23.5172		37.893	23.4621		25.4993	29.596	31.0919		26.1486	27.4776	26.5112		27.8307	18.5152	27.2734		25.0126	33.3159
Bub3	22.1418	26.543	25.9234		23.7195	25.8795	21.5622		26.3354	25.1193	29.5538		19.7905	22.9797	21.776		23.6311	24.6722	23.1303		30.4203	19.8738		27.2625	25.7328	29.0558		22.4618	24.5119	21.1363		19.1897	19.9068	22.1834		21.9645	25.8383
BubR1	0.777816	0.583362	0.736161		0.882343	0.687067	1.14412		2.80344	2.7434	3.16648		0.727	3.58399	2.68255		4.45031	4.33311	5.11618		3.64808	4.09437		2.30578	2.22625	5.3379		0.546185	2.36041	3.2685		2.01997	2.35978	3.79853		3.94464	3.84984
Buffy	28.4681	44.9188	32.8117		42.4563	33.7121	42.1123		43.4109	33.4352	40.0207		38.6118	44.2025	54.361		43.2125	40.4571	51.6777		51.5438	67.9021		28.4154	29.0067	27.68		34.751	43.8189	38.7136		41.746	43.5046	38.2132		44.2876	25.098
bug	33.8091	44.2383	39.7001		39.4459	45.0258	48.6689		34.4909	36.7787	33.4239		32.1495	36.5426	37.7923		44.8146	40.3245	39.5966		29.9496	33.215		37.5707	36.995	35.9345		35.0924	37.4639	39.0041		41.4094	41.1449	42.8474		36.6672	39.0906
Bug22	50.8692	69.9548	52.3726		58.3904	57.164	54.0375		62.5253	60.0976	63.7693		47.6589	65.2146	71.2452		59.0556	55.2693	62.4259		59.1342	80.9213		70.0552	63.7754	63.1743		58.5783	80.3749	75.9018		63.629	64.7426	71.6402		68.6726	57.5254
BuGZ	63.8846	46.5717	68.3578		72.4041	73.4704	73.4875		85.4626	84.1881	79.0739		57.0291	89.8808	89.7075		67.6892	71.7174	60.8352		108.383	74.3427		63.1378	69.8649	71.1536		77.1486	87.9403	82.2935		87.0831	50.947	97.85		98.5264	100.096
bun	421.628	307.772	468.882		410.601	443.754	448.67		573.772	466.378	579.289		470.611	647.297	475.363		422.245	488.58	449.149		687.84	474.349		442.846	533.906	511.283		336.245	392.372	432.967		495.79	373.571	520.55		584.076	686.751
bur	57.0398	55.2249	69.2517		67.3695	71.6382	70.1871		80.5353	80.2445	80.2174		64.5414	86.3671	75.5847		78.6815	74.0166	76.0547		78.1984	69.8343		71.0046	74.9067	79.4631		61.4458	78.9224	85.6347		74.1777	62.5644	87.2901		87.3201	83.7339
Burs	0	0	0		0	0	0		0	0	0		0	0	0		0	0.0884308	0		0	0.0920083		0	0	0		0	0	0		0	0.0605071	0		0	0
bves	146.592	101.116	167.161		153.787	169.568	162.332		146.289	143.6	149.968		139.099	149.263	132.313		107.92	111.334	92.0052		132.037	99.1849		107.694	119.693	122.827		137.912	135.451	146.283		144.989	99.8973	161.437		166.93	174.057
bw	0.0518544	0.388908	0.105166		0.0519026	0	0.176018		0.169906	0.257194	0		0	0	0.0788984		0.267019	0.0442154	0.0859861		0	0.0920083		0.135634	0.0654778	0		0.136546	0.0605233	0.0726333		0.224441	0.0605071	0.151941		0	0
bwa	47.8098	49.8288	47.903		53.252	48.8276	50.9132		40.5225	37.8075	35.271		43.8623	33.0992	36.0566		30.6626	30.9066	30.912		38.6579	34.9171		32.6879	30.1198	27.0747		37.6185	31.3511	28.3996		36.5839	39.9347	42.4675		42.4049	35.4629
Bx	27.5865	21.7788	28.1844		33.529	28.9942	29.395		30.3282	26.2338	32.1925		26.8182	35.1372	33.6107		25.0997	28.3421	27.9025		39.1874	30.5927		27.8729	28.4829	30.8167		30.4498	35.3456	31.6681		30.6362	21.8431	36.3139		29.8538	32.6496
Bx42	49.158	61.4474	56.3689		58.3385	56.9808	59.01		50.6319	50.1528	51.4552		41.7621	47.7163	48.8381		69.4248	70.5678	70.2937		64.2533	56.9071		65.1045	63.2516	67.1364		43.0803	51.0211	55.855		51.9581	43.8677	46.7219		60.6041	55.4524
bxd	0	0	0		0	0	0		0	0	0		0	0	0		0	0	0		0	0		0	0	0		0.0682731	0	0		0	0.0605071	0		0	0
by	141.822	140.153	174.155		189.133	181.432	192.124		173.219	189.38	187.174		153.558	179.902	188.173		187.759	196.449	178.636		181.816	186.363		168.661	176.79	187.652		172.321	178.604	181.801		188.306	162.462	184.153		202.163	178.499
byn	0	0	0		0	0	0		0	0	0		0.888555	0	0		0	0	0		0	0.0460041		0.0678172	0	0		0.136546	0	0		0	0.0605071	0		0	0
bys	12.8599	14.8757	15.4594		16.8164	17.4515	14.3015		19.4542	18.2608	15.1287		21.6484	21.012	20.8292		18.9583	22.1077	22.2274		21.5943	21.4379		20.9555	22.066	21.5167		20.4137	20.0332	20.8458		18.853	24.9894	17.8531		19.006	19.1751
c(2)M	0.155563	0.194454	0.210332		0.519026	0.549654	0.39604		0.0849529	0.600119	0.175915		0.646222	1.19466	0.710086		0.0890062	0.619016	0.300952		1.05912	0.368033		0.745989	0.654778	1.04557		0.0682731	0.605233	1.81583		0.224441	0.121014	1.74732		0.717208	0.962459
c(3)G	6.01511	5.49332	5.78412		6.0726	9.11509	9.68098		14.357	9.68764	15.1287		10.0164	16.1631	14.0439		14.152	12.5572	13.1989		15.4161	15.4574		11.3255	12.5063	14.1977		7.57831	15.3729	13.2919		14.0276	12.0409	14.2065		15.5993	20.0636
c11.1	38.9945	35.0503	51.2683		55.5357	54.7822	54.7416		53.6902	59.9262	54.2699		37.4001	56.0086	52.1518		48.1523	55.7999	44.7128		53.4856	52.6287		44.0812	49.5012	61.4133		46.494	51.9895	61.9562		49.2648	35.2152	45.6583		52.1769	62.1896
c12.1	31.8905	34.078	34.284		33.8924	36.1397	32.4753		23.2771	22.6331	23.3088		22.9409	20.8715	25.1686		32.5318	34.5765	31.084		32.1855	27.5565		32.5523	30.7091	26.3593		22.1205	22.8173	23.0974		21.0974	22.8112	19.5244		26.447	21.8404
c12.2	47.3949	50.1205	57.5783		56.8852	56.7976	50.4731		50.5469	49.467	60.3389		36.7539	46.5216	49.4693		48.1078	55.004	46.4755		46.2482	48.8564		59.4079	62.7933	60.0926		50.8634	49.387	56.9445		52.7436	53.8514	56.8259		47.3357	55.2303
C15	2.43716	2.09038	2.99723		2.59513	2.47344	2.77228		2.37868	3.25779	2.02303		2.908	3.44344	1.34127		2.31416	2.65292	2.45061		3.11852	2.07019		2.91614	2.68459	2.69646		2.25301	1.27099	1.9611		1.79553	1.57319	2.65897		4.48255	2.88738
C1GalTA	47.3949	46.3286	50.1115		55.899	64.0347	66.4467		69.7463	56.0683	61.4824		43.5392	55.3059	70.4563		53.2257	52.0415	50.3879		84.3766	81.7033		40.9616	50.8108	40.612		43.6948	65.4257	54.9834		61.3846	45.0778	67.4618		72.7069	73.8132
C3G	60.3585	40.7867	79.1373		84.1859	70.6763	87.0848		75.3532	81.359	73.7965		54.7673	71.6798	72.8232		51.7126	58.1433	48.3242		92.9672	56.3091		52.5583	69.2756	75.8312		67.249	68.4518	67.8395		75.2999	42.1735	72.9317		71.3622	73.1469
C901	0.0518544	0.194454	0.105166		0.20761	0.137413	0.0440045		0.679623	0.0857313	0.527746		0	0.49192	0.315594		0	0.0442154	0.171972		0.17652	0.230021		0.271269	0.261911	0.495269		0	0.18157	0.2179		0.224441	0.605071	0.455823		0	0.222106
ca	99.8716	65.6282	104.272		101.521	110.893	104.027		108.145	121.653	114.345		68.5803	113.774	116.533		79.082	91.7028	78.5483		143.275	81.6113		84.5681	86.6927	100.264		98.6546	111.302	111.71		102.794	75.2709	132.796		112.064	130.302
Ca-alpha1D	71.1442	32.6196	52.1096		67.629	57.7595	51.2652		68.1322	55.2967	67.1117		82.878	69.6418	60.2784		42.3224	46.7799	42.4772		100.793	62.4736		39.4018	40.5963	44.0239		97.9719	64.6389	57.8887		62.2824	57.6028	68.4494		88.3062	82.1051
Ca-alpha1T	24.1123	16.0911	23.1891		37.1103	28.9026	33.3994		39.588	28.5485	31.9286		22.7793	39.1428	46.3923		11.8823	16.1828	15.6065		58.6046	37.2633		24.2786	23.8339	19.6457		24.6466	45.3925	37.1156		30.8606	16.6395	39.2008		43.929	33.7601
Ca-beta	35.1573	17.987	42.0663		48.8403	45.5755	40.1761		51.8212	52.8962	48.2008		44.5893	48.7704	44.0253		28.126	31.8793	26.0108		44.8949	28.7986		29.0936	33.5247	34.0085		52.4337	46.9055	41.2557		43.766	29.4065	59.0291		67.8658	63.3002
CaBP1	71.7146	55.0791	75.7194		70.4318	64.3095	72.0793		62.6952	59.4975	57.6123		71.8114	52.5652	58.1481		61.9483	61.2383	64.7906		54.6624	56.5851		77.7185	75.8888	68.182		90.0522	68.1492	83.3104		53.4169	60.5676	51.0522		51.8183	45.2356
cac	67.2552	33.4461	49.7434		50.0341	54.1409	45.5006		60.7413	49.8099	59.5473		44.5893	63.5983	57.9903		42.0999	51.511	44.0679		134.332	73.6066		40.6225	37.8462	38.8511		51.1365	68.0282	61.3025		53.6414	45.4409	68.6014		83.9133	82.0311
cact	201.61	274.277	222.215		243.579	219.77	231.111		219.943	225.388	222.357		347.021	218.553	205.136		193.766	220.635	226.96		219.65	221.05		217.897	234.411	217.148		219.088	214.373	217.755		211.311	219.217	204.209		233.899	210.112
cactin	18.512	26.154	24.6088		22.889	26.2918	24.1585		23.1072	31.0347	23.6606		16.2363	26.4231	28.4823		33.0213	34.9744	37.447		43.3651	34.8711		35.1971	31.4294	36.5949		17.751	24.8145	33.4113		25.5863	25.776	30.3122		27.7918	35.9071
cad	0	0	1.73524		0	0	0		0	0	0		1.37322	0	0		0	0	0		0	0.138012		0	0	0.0550299		0.0682731	0	0		0.224441	0	0		0	0
Cad74A	1.91861	2.13899	2.36623		3.9965	1.74057	1.80418		0.849529	1.54316	1.31936		14.3784	5.13002	2.68255		1.06807	0.751662	0.816868		0.8826	1.1041		1.01726	0.523823	2.42131		6.00803	0.423663	2.10637		1.00998	0.242029	1.67135		2.06197	0.148071
Cad86C	74.9815	52.2595	77.5072		90.2066	79.3334	79.032		106.956	93.1899	105.637		65.8339	87.9132	91.9166		60.3907	71.7616	54.4292		103.441	79.6792		93.5877	100.116	98.1733		95.8554	101.498	96.1665		91.3475	58.934	108.866		131.787	132.671
Cad87A	71.5072	53.9123	76.7184		67.1619	70.9053	73.1354		95.2321	87.3602	94.2906		64.6222	67.9553	70.6141		60.3462	66.5	53.5264		64.1944	54.6529		47.6077	59.7158	48.9216		91.4859	92.298	81.4946		85.1753	51.0075	77.1101		65.6245	81.5129
Cad88C	1.60749	1.4584	2.05073		3.26986	3.1147	3.43235		3.22821	2.57194	3.95809		2.74644	4.84893	4.33941		2.18065	1.90126	1.71972		3.35388	3.3583		1.69543	2.29172	3.1367		3.34538	5.14448	2.76007		3.14217	1.81521	3.19076		1.25511	2.59124
Cad89D	0.207418	0.14584	0.0525829		0.726636	0.137413	0		0	0	0.175915		0.403889	0	0		0	0	0		0	0		0	0	0		0.204819	0.121047	0.0726333		0	0	0.0759705		0	0
Cad96Ca	37.5944	30.6751	46.2204		50.086	40.1247	49.461		29.4786	29.3201	37.294		50.0822	43.0079	34.0052		28.1705	31.3487	26.0968		40.6584	36.1592		24.8211	34.5068	31.6972		50.249	32.6221	35.8082		30.8606	30.7376	34.1867		30.8399	31.0948
Cad96Cb	0.155563	0.0486135	0.157749		0.20761	0.091609	0.0880089		0.254859	0.68585	0.351831		0.323111	0.210823	0.236695		0.178012	0.221077	0.171972		0.41188	0.368033		0.135634	0.130956	0.16509		0.204819	0	0.363167		0.448882	0.484057	0.227912		0	0.296141
Cad99C	25.9272	21.4872	31.1817		45.2071	20.9326	25.8306		14.6119	15.8603	12.0502		55.4135	18.693	20.8292		12.8169	13.3973	10.5763		23.4183	19.8738		16.8187	20.6255	22.7824		51.2731	19.1859	18.812		19.0775	17.3655	20.4361		18.8267	13.9186
CadN	49.6247	21.2441	53.1613		49.9822	50.5223	48.5809		47.6586	42.6942	44.5945		39.6619	51.3002	43.3941		26.2568	39.8823	32.3308		64.4886	40.9897		31.1959	33.6556	34.0085		44.1044	51.4448	40.021		48.0304	28.0753	53.1034		46.6185	68.5567
CadN2	2.07418	1.65286	3.10239		3.11415	2.88568	2.9043		2.71849	2.31474	1.93507		2.34255	2.03796	2.84034		1.4686	1.45911	1.2468		3.29504	1.51814		2.23797	2.75007	2.5864		2.18474	2.90512	2.10637		1.68331	0.605071	3.26673		1.88267	1.62878
Cadps	159.245	118.714	211.699		206.832	206.532	192.74		295.211	238.676	269.766		187.162	245.538	225.886		120.381	160.546	137.234		197.291	146.339		172.798	183.076	179.838		238.41	270.6	237.656		250.925	154.172	267.872		271.463	316.501
Caf1-105	3.16312	2.77097	3.41789		3.26986	3.71016	2.77228		4.41755	4.3723	5.8052		2.42333	8.29237	5.83848		4.45031	6.19016	6.234		7.29616	6.44058		6.23918	8.18473	7.26394		2.59438	5.68919	5.15696		6.73323	5.80869	6.30555		8.06859	6.21896
Caf1-180	5.39286	5.00719	4.46955		5.24216	5.31332	6.11662		4.84231	6.25838	6.77274		4.28122	6.88688	6.39077		6.94248	5.35007	5.50311		7.11964	6.25656		4.88284	6.28587	6.4385		5.12048	4.96291	6.3191		6.17213	5.32463	5.09002		5.28941	6.36703
Caf1-55	22.09	26.0082	24.3985		22.7852	26.3376	23.0583		38.3987	31.2062	34.8312		22.4562	29.4449	35.3465		35.2019	39.6612	36.5871		25.7131	31.4208		27.466	28.1555	31.5321		26.9679	34.0746	35.8082		35.6861	27.7123	30.996		28.778	33.2418
cag	11.7191	12.2992	11.6734		11.4186	14.749	12.8933		19.7091	14.5743	16.7999		13.1668	17.4983	14.2806		18.8248	18.5263	21.1096		14.0628	18.8157		14.7842	17.4826	15.6285		16.1124	19.1859	16.052		19.6386	17.0025	16.1817		21.6059	19.1011
CAH1	1442.85	1591.65	1628.97		1332.44	1453.74	1634.77		1083.49	1203.41	1200.09		1331.78	907.031	1102.13		1419.11	1316.6	1313.44		1146.2	1322.2		624.257	559.443	627.726		655.968	637.673	684.278		1266.18	1005.69	1145.03		1242.2	1314.42
CAH2	1578.29	2406.22	2292.56		2882.62	1561.75	2927.66		1738.65	1576.6	1878.86		1004.15	1990.94	2620.77		1715.02	1746.29	1775.23		1635.63	2623.85		912.074	1328.74	1449.32		840.578	1335.69	2040.78		2099.65	1005.75	1639.6		1808.8	746.054
CAHbeta	26.6532	25.0846	18.404		18.5292	20.4746	19.1859		27.7796	26.2338	32.1925		17.6903	24.7366	26.5099		18.9583	20.118	22.5284		27.3606	16.0094		25.5671	23.4411	20.306		26.763	30.0196	27.2375		27.6062	29.83	35.7061		31.7364	32.6496
caix	11.045	15.5563	13.3561		7.11065	16.856	13.6414		2.54859	3.42925	2.63873		10.9858	2.60015	2.60365		2.8482	2.74136	2.57958		4.47184	7.95872		9.96913	5.63109	11.7214		6.21285	6.11285	5.4475		4.3766	9.01556	6.22958		3.13778	3.33159
cal1	7.6226	8.55597	10.6217		16.7645	18.276	16.4137		14.6119	12.0881	15.6565		7.02766	19.7471	14.2806		13.796	17.8188	12.7259		27.4194	25.1183		22.3119	30.1198	27.1297		11.8112	17.4912	17.7225		14.8131	9.92317	16.2577		25.8195	21.6183
CalpA	100.909	111.082	123.149		139.722	125.687	131.001		170.33	184.751	181.896		139.988	168.518	164.503		165.106	176.906	169.092		152.396	131.572		142.416	147.653	168.612		144.398	172.007	189.064		167.096	143.765	181.721		196.246	180.572
CalpB	67.8256	60.4265	73.9841		82.2655	80.2953	79.6041		76.9673	74.9291	75.9074		71.4883	77.7234	80.8708		66.1761	85.601	73.3462		73.4912	67.8101		71.3437	80.6032	91.0744		76.0562	83.0379	84.9083		72.8311	52.8832	75.6666		91.6233	85.6588
CalpC	17.3712	18.862	21.5064		24.2385	18.9173	16.6337		18.2649	16.4604	16.0083		24.3949	14.9684	14.5173		20.7829	16.4039	14.9616		21.8296	15.8714		16.8187	15.9766	19.5356		17.6827	13.4362	15.6888		15.1498	11.0728	12.2313		15.5993	14.2148
Calr	627.594	660.608	664.122		699.491	746.521	715.909		806.627	772.353	799.007		799.78	850.671	839.637		704.484	739.193	793.523		729.381	622.344		859.041	861.557	728.1		850.819	880.432	873.198		814.608	930.116	774.139		781.219	738.28
Cals	182.89	148.174	288.522		291.225	274.415	306.755		304.131	242.191	279.441		301.301	287.071	237.8		148.996	169.522	159.504		181.521	158.484		217.761	285.287	227.163		249.538	253.593	253.999		295.701	174.624	252.526		258.374	278.151
Calx	101.998	49.3427	90.7055		110.189	105.808	84.9286		82.4043	79.2157	71.1577		168.906	93.3243	80.9497		42.6785	48.5927	45.0567		86.9067	50.5585		60.4251	55.6562	62.8441		143.988	90.5428	70.8901		73.1677	86.8882	92.76		93.0577	102.465
calypso	13.4303	16.4314	16.511		15.5189	16.856	15.6656		19.4542	17.5749	17.5036		9.85488	14.7576	18.3833		19.9819	20.7812	20.7657		23.183	21.6679		16.8187	20.4291	17.5545		10.7871	18.8227	19.9742		17.7308	15.6108	14.8142		16.0475	20.878
Cam	1086.04	975.332	1161.82		1464.22	1204.25	1248.85		1375.13	1164.15	1352.52		1233.96	1466.7	1384.19		834.744	967.124	935.228		1323.19	1226.01		1190.67	1287.62	1268.38		1193.96	1476.95	1468.65		1278.75	900.891	1352.43		1509.36	1235.13
CaMKI	188.594	150.507	197.133		204.34	239.054	232.652		359.69	316.434	346.641		200.813	395.925	353.386		222.693	265.116	258.474		322.267	260.889		258.18	292.948	288.136		248.787	339.959	333.823		315.34	227.083	374.99		418.132	471.975
CaMKII	151.882	106.464	183.094		185.863	176.164	199.34		188.34	188.437	181.896		204.691	178.567	171.998		124.653	132.116	122.487		158.809	136.77		149.469	158.522	165.585		200.723	195.49	191.098		179.441	147.516	201.322		184.95	195.083
Camta	33.6535	21.4385	41.1724		44.5843	42.2317	40.9682		48.5081	39.1792	46.7055		30.7763	42.516	44.5776		24.4767	28.9169	22.8293		49.4256	39.4255		29.3648	36.7331	34.8889		44.9237	50.1738	41.9094		45.6737	24.6264	42.5435		51.639	49.4556
can	0.0518544	0.14584	0.157749		0.0519026	0	0.0440045		0.0849529	0.0857313	0.439788		0.403889	0.351372	0		0.133509	0.0442154	0.0859861		0.2942	0.0920083		0	0.196434	0.0550299		0.0682731	0	0		0.224441	0	0.151941		0.179302	0
cana	48.795	41.8076	61.3117		58.7537	57.2098	57.0738		68.9817	68.6708	71.5096		65.5915	80.8857	81.5809		58.6996	69.5066	59.8034		56.8394	66.476		50.8629	58.4062	60.2027		67.4538	66.0309	69.9459		72.0455	56.4532	72.7797		59.9765	71.5921
CanA1	5.96326	3.15988	2.73431		4.72313	2.88568	2.72828		3.31316	4.20083	1.23141		8.56244	3.58399	2.84034		2.9372	4.0236	2.19265		2.47128	3.40431		3.39086	3.14294	4.95269		6.21285	2.66302	2.03373		2.80551	8.77353	4.10241		3.94464	0.888423
CanA-14F	66.944	46.1828	79.1898		84.6531	68.4777	70.1431		74.6736	69.6138	67.1996		88.694	78.4261	66.4324		61.9483	71.4079	60.1473		89.378	68.1321		59.6791	58.1443	67.4666		71.3454	51.9895	66.75		65.3123	53.1253	69.2091		77.9964	59.0802
CanB	71.3516	64.9962	66.0441		61.4526	76.0354	69.307		64.2244	55.0395	62.1861		54.3634	58.2574	58.5426		42.3669	44.3038	41.8323		59.958	35.2392		58.6619	56.2455	47.821		68.4096	65.9099	60.8667		52.6314	48.7082	70.4247		68.4933	69.8893
CanB2	81.9299	58.3362	69.9353		76.2449	65.9585	73.0474		70.4259	83.7595	71.1577		114.139	69.5013	62.5664		64.3515	64.7756	56.4499		74.3738	59.1153		65.4436	60.698	64.8252		96.4016	62.8837	77.2092		65.5368	104.556	77.1101		84.9891	61.4493
Cand1	52.8915	51.3844	66.4648		62.5426	66.0043	64.8626		74.1638	67.1276	78.3703		54.8481	63.3172	63.1187		58.5216	68.755	60.1903		57.5455	55.297		55.3388	58.7336	59.4323		56.9397	66.5151	68.7837		68.4545	56.4532	70.8045		58.0938	71.8883
CAP	438.481	352.01	479.451		598.54	525.606	585.039		482.362	492.012	519.478		428.687	548.491	572.802		403.287	425.706	389.087		559.921	384.135		473.771	508.304	563.781		522.221	539.928	513.154		517.673	433.534	532.021		638.763	567.406
Capa	0	0.0972269	0		0.20761	0.137413	0.0880089		0.169906	0.0857313	0.351831		0	0	0.236695		0.0445031	0.132646	0.171972		0	0		0	0	0		0.136546	0.0605233	0.145267		0.224441	0.121014	0.303882		0	0.0740353
CapaR	0	0	0.0525829		0	0	0		0.0849529	0.0857313	0		0.484666	0	0		0	0	0		0	0		0	0	0		0	0	0		0	0.242029	0		0	0
Cap-D2	5.60027	5.15303	5.57379		5.44977	7.00809	4.66447		4.16269	3.42925	6.68478		5.16978	5.55167	4.02382		6.31944	6.8976	5.20216		11.2384	6.34857		4.3403	6.2204	6.21838		3.68675	5.38657	3.34113		5.4988	4.96159	6.76138		5.28941	4.36808
Cap-D3	9.48935	9.57685	13.1983		13.0794	12.184	14.1694		12.2332	12.1738	13.1057		10.5011	12.5791	11.1247		10.9923	13.4415	10.9202		13.0036	12.8812		12.8175	13.292	12.932		11.6747	13.3756	14.454		11.222	13.009	17.1693		11.2064	18.2867
Caper	180.505	154.98	146.654		180.154	174.194	169.637		208.814	211.671	221.653		115.189	198.595	214.13		210.811	217.009	212.644		290.375	233.287		215.794	211.362	223.311		168.976	221.515	210.927		187.408	176.318	236.268		236.858	233.433
Cap-G	16.9045	15.0216	18.8773		16.7645	19.7417	15.1815		21.663	20.3183	21.9894		12.359	20.5201	20.4347		20.1154	27.104	22.2274		28.0667	23.2321		16.3439	17.6135	16.1238		13.0402	17.4307	20.1921		18.9653	17.9706	23.9307		29.1366	28.5036
Cap-H2	17.112	14.0979	19.7712		25.3803	25.6047	22.7503		33.5564	26.5767	35.359		16.3171	35.8399	37.0033		19.8929	19.9854	18.659		34.951	23.6001		30.9246	42.757	46.8304		24.1687	36.2534	29.9976		28.8407	18.3337	31.3758		48.5012	47.9008
Capr	91.6267	85.3166	125.147		130.639	116.343	111.551		96.5064	95.9333	94.8183		90.2287	91.2863	93.7313		105.072	112.661	94.6278		107.03	88.558		96.7073	106.729	114.737		102.068	94.3558	101.178		93.5919	71.943	91.1646		105.519	107.499
caps	44.3874	36.6059	58.2618		63.892	60.0955	60.8582		42.2216	52.5533	49.5202		53.8788	54.4626	45.9978		44.8591	46.0282	39.6826		43.5416	44.67		50.8629	72.2221	58.3317		64.9277	54.8946	52.9497		51.0603	38.7246	52.8755		55.9422	58.9321
capt	79.5965	82.0595	85.973		97.3173	79.1501	81.5403		87.9262	98.4195	104.758		78.4352	74.7016	88.2084		118.868	119.78	110.664		127.036	92.4683		111.085	96.2524	117.489		85.4779	85.4589	105.972		71.5967	92.939	91.0886		99.7815	87.3616
capu	61.9141	52.9887	81.8716		84.0302	64.5843	74.7636		61.7607	62.4124	68.3431		49.436	66.8309	69.6673		50.0215	50.0076	45.7876		74.9033	59.2533		49.5066	49.3048	50.5174		46.0843	59.0102	52.1507		71.8211	47.2561	83.3396		75.8447	66.1135
car	21.1047	22.5567	22.9261		23.7714	22.1694	22.7503		21.663	23.8333	19.9664		22.8601	17.0064	19.8824		23.3641	26.3082	26.7417		22.7122	21.3919		24.3464	23.4411	27.0197		17.0683	19.3675	20.0468		17.8431	16.0949	20.0562		23.3989	22.3587
CarT	1.1408	0.583362	0.630995		0.570928	1.41994	0.440045		2.97335	2.22901	2.9026		1.21167	0.98384	1.02568		1.11258	2.56449	3.05251		0	0.644058		1.69543	1.63695	1.76096		1.43373	1.51308	2.10637		1.23443	1.75471	1.67135		2.33093	3.70176
Cas	12.808	15.848	16.5636		16.0379	16.6728	14.4335		37.889	27.3483	35.1831		16.2363	33.5208	32.4272		30.9296	35.0628	26.9567		27.4783	28.6146		23.1935	24.2268	29.8812		15.6345	30.1406	33.484		28.2796	25.05	31.9836		26.9849	35.0927
cas	0	0	0		11.7819	17.3141	11.7052		0	0	0.263873		7.43155	21.8553	23.0383		0.0890062	0.0442154	0.0429931		40.7173	30.3167		0.0678172	0.0654778	0		0	0	0		0	0	0.0759705		0	0
CASK	67.1514	53.2804	90.9158		99.9643	96.6017	99.3621		96.5064	84.7882	103.174		55.0096	86.4374	92.5478		96.3047	98.3793	85.8572		99.6161	88.3279		71.5471	87.4784	98.5035		68.6827	90.4218	85.2715		88.2053	54.6379	93.0639		114.753	109.276
casp	55.9509	55.9055	68.4103		64.6706	71.1344	64.2465		82.4043	82.9022	78.1064		67.1263	74.2799	70.7719		67.2442	65.7041	70.2077		83.0821	64.7738		66.5965	72.2875	70.3282		72.0964	78.1961	81.204		67.4445	63.835	82.352		80.2376	92.5441
Cat	405.657	525.026	444.22		368.923	493.727	406.821		693.045	753.921	708.147		419.236	643.502	648.624		649.701	638.471	622.411		739.266	600.17		860.261	770.347	719.13		474.634	717.746	704.906		592.749	568.404	613.538		620.474	807.873
cathD	241.745	367.566	255.237		273.371	300.706	295.226		447.192	550.652	497.664		237.163	482.011	491.142		509.249	540.887	558.609		454.715	446.792		645.823	617.914	661.899		305.727	555.483	662.198		486.251	524.052	451.417		439.559	426.665
cato	0	0	0.0525829		0	0	0		0	0	0		0	0	0		0	0	0		0	0		0.0678172	0	0		0	0.0605233	0		0.224441	0	0		0	0
Catsup	41.7946	42.3909	50.7951		46.1414	52.8126	51.8813		54.1999	50.41	57.9641		43.7815	58.3277	60.2784		49.888	51.732	47.7653		52.0734	43.8879		50.9985	57.8169	59.3222		46.0843	55.984	56.654		55.5491	58.5709	51.7359		51.2804	57.8216
caup	1.40007	1.94454	0.841326		3.21796	1.0077	0.79208		0.424764	3.0006	0.791619		5.65444	0.98384	0.867882		2.40317	1.28225	1.8917		1.52984	1.28812		2.91614	1.70242	3.30179		4.71084	1.21047	1.38003		1.23443	3.3884	1.06359		1.16546	0.148071
cav	1.97047	2.5279	3.57564		2.0242	2.65666	2.81629		5.01222	2.31474	5.62929		2.58489	6.81661	7.02196		4.53932	4.81948	5.54611		9.23788	6.30257		7.73116	6.87517	6.49353		2.18474	4.47872	5.0117		6.28435	4.47753	7.06526		8.51684	6.44107
caz	62.692	64.5587	64.6244		68.4595	61.3322	66.6228		76.7124	70.5568	69.4865		64.4606	73.5069	66.9847		68.7128	78.615	79.1932		98.557	70.4323		80.7025	69.4065	70.8785		59.8755	67.7256	67.1132		75.5244	66.2553	81.5923		70.5553	74.7016
cbc	16.0749	18.7648	18.8773		17.1278	21.8029	18.9659		21.663	21.4328	21.2857		15.9132	23.1905	21.2237		23.0526	23.8321	25.8388		24.5951	19.4597		31.4672	25.7983	26.4143		17.5462	26.7513	26.2933		21.7708	18.2732	18.9926		27.2539	22.5067
Cbl	31.5275	23.7234	38.8588		42.1968	37.8345	37.3598		42.3065	44.4088	40.2846		34.896	41.6024	41.0272		42.1889	44.5249	39.4676		51.5438	43.3359		34.0442	40.7927	47.2707		34.8875	38.2507	41.0378		38.6038	34.4891	46.0381		42.6739	46.05
CBP	1.7112	1.65286	0.946492		3.9965	1.23672	1.14412		0.59467	1.97182	1.93507		4.362	0.98384	0.946781		2.13615	1.59175	0.902855		0.5884	0.828074		1.62761	1.83338	1.59587		1.70683	0.847326	1.81583		0.224441	0.302536	1.36747		1.34476	1.33264
Cbp20	25.3049	28.7306	19.8763		19.7749	22.0778	22.5303		27.015	28.5485	29.7297		21.2445	29.726	26.8255		31.1077	29.2706	33.3626		29.9496	30.8228		31.6028	25.0125	29.551		20.0723	24.4514	30.9418		32.3195	33.0369	25.9059		29.6745	28.1334
Cbp53E	111.383	79.6775	135.822		93.0094	80.9365	85.5447		78.3265	79.9016	83.7357		103.234	64.5118	57.1224		46.2387	49.477	49.2701		53.6621	36.2513		77.7185	85.7105	68.237		165.357	102.466	90.7916		76.5344	54.3959	86.2265		90.0992	101.65
Cbp80	32.6683	34.0294	37.1235		39.5497	37.239	34.9836		49.7824	38.6648	43.7149		35.623	41.4618	42.5262		34.4899	40.5898	40.9724		44.7184	37.4934		39.7409	36.6021	41.6576		39.8032	48.4792	44.3789		42.5316	39.8742	42.3915		42.0463	47.6047
Cbs	54.8101	56.4402	49.4805		49.8265	49.6521	48.1409		69.9162	62.0695	66.8478		44.6701	74.4908	62.3297		67.6447	67.2516	70.6806		85.4357	89.7081		78.8714	63.579	82.9851		48.8835	60.7049	62.1741		56.8958	51.6126	62.7516		67.8658	62.6339
cbs	25.7198	24.7929	24.2933		26.3665	27.9407	29.571		43.6658	38.5791	41.2521		27.3029	40.9699	41.8161		32.9323	33.4711	31.3849		36.3043	34.6411		34.2477	31.4294	32.8528		28.6747	41.8216	48.7369		34.5639	37.0909	43.5311		52.5355	45.6798
cbt	135.496	140.687	150.755		166.348	163.614	161.936		111.628	140.685	180.225		119.713	229.305	136.1		121.493	129.065	125.024		195.408	151.4		140.789	119.235	158.266		113.128	120.926	146.719		132.083	99.7158	124.592		126.677	155.326
cbx	18.5639	20.8066	18.4566		16.9202	17.5889	17.9538		24.2965	22.7188	22.9569		21.7292	20.0282	23.7484		25.2778	25.4681	23.3452		28.8316	21.76		24.9567	21.8041	23.6078		22.5301	25.1172	25.7848		20.7608	28.5594	23.3229		23.0403	26.2825
Cby	34.1202	35.0503	25.8182		15.6746	22.3984	18.1738		33.2166	28.0341	33.6878		23.8294	32.1154	26.1943		31.8642	32.2773	35.5553		18.77	12.3291		33.3661	29.1376	21.2415		21.7108	27.9012	24.4048		25.6985	33.2789	30.6161		30.3917	31.539
CCAP	3.31868	3.15988	2.36623		3.21796	2.29022	3.47635		2.54859	3.0006	1.75915		3.15033	1.19466	0.788984		4.71733	4.68683	5.33114		3.5304	3.91035		1.5598	1.30956	1.37575		2.59438	2.6025	2.03373		2.35663	2.5413	1.67135		2.51023	0.592282
CCAP-R	0.46669	0.291681	0.105166		0.363318	0.137413	0.308031		0.169906	0	0.263873		0.565444	0.281097	0.315594		0	0.176862	0.128979		0	0		0.203452	0.0654778	0.11006		0.546185	0.0605233	0.0726333		0	0	0.151941		0	0.0740353
CCDC151	7.46703	17.2578	10.0433		20.8648	12.0924	16.8977		16.9056	11.488	15.1287		6.86611	11.1033	22.4071		12.7724	15.8291	13.4138		14.357	29.3506		13.9703	12.6372	15.2983		8.46586	18.8833	16.4878		11.222	7.38187	14.1305		16.4958	4.22001
CCDC53	12.7043	15.4105	10.3062		7.37016	10.7641	10.4291		14.357	13.9742	11.8743		7.75466	10.4006	10.099		17.4897	14.3258	16.8533		14.0628	14.5373		16.683	15.1909	15.8486		11.2651	14.5861	16.4878		12.0076	15.1268	11.1677		12.9097	14.5109
Ccdc56	0	0	0		0	0	0		0	0	0		0	0	0		0	0	0		0	0		0	0	0		0	0	0		0	0	0		0	0
CCHa1	0.518544	0.340294	0.315497		5.03455	29.9561	12.4533		0.424764	2.65767	0.615703		7.51233	15.3901	14.1228		0.934565	0.5748	1.07483		9.29672	4.60041		3.11959	2.81555	3.63197		4.09638	0.968373	0.8716		1.34665	5.0826	0.911646		1.07581	0.518247
CCHa1-R	1.08894	0.923656	1.47232		2.64703	3.52695	2.59626		1.4442	2.14328	0.703661		2.42333	2.10823	1.26237		1.11258	1.41489	0.902855		2.58896	0.598054		2.64487	3.20841	1.87102		2.11647	1.8157	2.25163		1.79553	1.6942	2.88688		2.68953	2.73931
CCHa2	27.8977	19.494	19.666		24.6018	27.7575	23.4544		13.3376	10.8879	11.3465		28.1107	21.785	20.3558		8.5891	9.28524	9.2865		27.7725	27.0964		12.614	14.0123	13.4823		17.1365	12.8309	9.22443		15.9353	11.4358	12.3072		12.3718	12.8081
CCHa2-R	1.08894	1.84731	1.99815		3.63318	1.55735	2.42025		0.509717	0.857313	1.58324		1.53478	1.26494	2.44585		1.15708	1.28225	0.55891		3.00084	3.17429		2.3736	2.61911	3.63197		1.70683	3.44983	4.06747		0.561102	0.121014	1.21553		1.61372	0.666318
Cchl	213.951	211.955	183.251		183.268	162.743	175.138		111.713	116.423	112.938		136.676	104.779	105.724		144.279	136.272	141.92		91.0843	130.606		179.241	122.771	151.993		165.426	121.531	131.612		108.405	190.416	123.604		121.118	119.863
CCKLR-17D1	59.5807	53.6693	43.3809		40.1726	55.1486	51.2212		52.7557	56.2397	50.9275		36.1884	55.9384	63.1976		55.0503	50.1403	57.2238		72.079	87.6379		97.6568	77.3948	61.5234		66.5663	91.2086	68.5658		68.6789	73.7582	80.4528		51.2804	79.3658
CCKLR-17D3	8.71154	9.86854	9.5175		13.2352	10.9931	12.4973		8.15547	4.80095	8.88372		4.84666	6.32469	7.02196		6.71997	8.97573	9.80242		8.88484	9.9829		6.37482	9.03594	9.79532		6.48594	6.83913	7.1907		5.61102	4.84057	7.44511		7.53068	5.70072
Ccm3	91.16	77.1496	98.4352		89.3243	91.5174	106.183		85.2077	83.8452	82.8561		98.145	95.9947	79.8452		101.245	95.2842	91.0593		89.1426	83.7275		94.8085	107.842	95.4218		89.2329	83.8853	96.8202		87.4197	93.06	87.4421		96.0162	88.028
Ccn	176.875	153.278	212.172		181.711	149.414	149.175		132.866	109.136	137.918		131.021	106.747	100.201		71.2049	84.1861	85.3842		84.4354	72.0425		132.718	121.199	122.607		198.06	147.737	132.338		124.116	108.308	157.183		154.738	156.288
Ccp84Aa	0.414835	0.14584	0.210332		0	0	0		0	0	0		0.161555	0	0		0	0	0		0	0		0	0	0		2.73092	0	0		0	0	0		0	0
Ccp84Ab	1.45192	1.89593	1.31457		7.83729	0.229022	0.176018		0	0	0		34.7344	0	0		0	0	0		0	0		0.813806	0.196434	0.550299		7.78313	0	0		0	0	0		0	0
Ccp84Ac	0.46669	0.826429	0.262914		0	0	0		0.424764	0.428656	0.615703		0.484666	0	0		0.133509	0.221077	0.171972		0	0		0	0	0		0.204819	0	0		0	0	0		0	0
Ccp84Ad	0.103709	0.14584	0.157749		0.0519026	0	0		0	0	0		0	0	0		0	0	0		0	0		0	0	0.0550299		0.751004	0	0		0	0	0		0	0
Ccp84Ae	0.155563	0	0		0	0	0		0	0	0		0	0	0		0	0	0.128979		0	0		0	0	0		0	0	0		0	0	0		0	0
Ccp84Af	0	0	0		0	0	0		0	0	0		0	0	0		0	0	0		0	0		0	0	0		0	0	0		0	0	0		0	0
Ccp84Ag	0.0518544	0.14584	0		0.259513	0	0.0440045		0	0	0		0.242333	0	0		0	0	0		0	0		0.135634	0	0.0550299		0.273092	0	0		0	0	0		0	0
Ccs	24.1123	25.0846	18.1411		22.6295	19.7875	21.7382		28.884	33.0065	37.294		28.7569	29.3044	31.5594		24.8772	24.7164	26.0538		17.8874	24.7502		31.1281	29.1376	27.8451		32.8394	36.3745	31.886		31.534	40.1162	29.0207		30.4813	30.3545
Cct1	174.594	176.71	218.955		208.856	221.969	205.193		169.991	192.552	189.813		170.36	184.048	164.266		182.24	189.64	188.009		228.181	182.59		188.328	191.064	201.574		178.329	171.644	167.057		150.824	151.207	194.484		179.93	182.275
Cct2	20.2232	27.0291	30.0248		19.152	22.3984	23.0143		36.3598	36.0929	36.5024		14.9439	33.6614	33.8474		45.8382	50.1845	52.7525		25.1835	24.8422		24.7533	31.1675	27.2948		29.3574	31.7747	33.2661		29.9629	24.7474	19.6764		38.1017	21.2481
Cct5	51.3359	65.0934	62.3107		70.2761	63.1644	56.1937		98.1205	110.422	97.8089		64.703	88.6862	95.3093		133.02	133	141.017		83.9647	97.9428		123.495	118.253	141.537		66.1566	91.7533	115.705		105.712	90.3977	99.1415		110.809	104.316
Cctgamma	67.4626	77.5385	74.6677		79.4109	66.6913	66.5348		91.2394	93.79	94.9063		57.433	77.1612	85.2892		125.766	136.891	137.105		106.677	108.662		115.154	112.818	143.958		60.6265	87.2746	113.744		85.7364	87.5538	82.2761		91.713	92.4701
c-cup	0.103709	0	8.04518		0	0.0458045	0		0	0.514388	0		0.161555	0	0.0788984		0	0	0.0429931		0	0		0	0	0		0.341365	0	0		0	0	0		0	0
CCY	0	0	1.57749		0	0	0		0	0.342925	0		0	0	0		0	0	0		0	0		0	0	0		0	0	0		0	0	0		0	0
Ccz1	19.2898	24.4526	20.5599		21.0205	21.3907	20.9901		27.5247	23.1474	26.915		20.6791	23.2608	24.9319		26.4793	26.1313	25.4519		22.2415	24.1982		27.8729	25.7983	25.6439		20.8916	27.7802	26.5112		23.903	31.5242	28.9448		19.6336	28.3555
cd	0.207418	0.14584	0.105166		0.0519026	0.0458045	0.0440045		0.169906	0.257194	0		0	0.140549	0		0	0.442154	0.171972		0	0		0	0	0.330179		0	0	0.0726333		0	0	0		0.089651	0
CD98hc	172.105	176.613	194.399		219.184	222.656	221.827		187.831	199.411	199.224		237.083	269.291	241.271		160.612	179.78	190.244		227.122	221.51		247.262	246.655	259.026		184.883	189.983	208.094		183.368	192.413	200.79		249.409	284.666
Cda4	8.55598	9.13933	8.83393		23.8752	3.29792	4.57646		0	0.0857313	0.263873		64.5414	0.0702743	0.157797		0.267019	0.48637	0.214965		0	0		0.47472	0.130956	0.0550299		38.0964	0	0.4358		0.224441	0.907607	0.227912		0.358604	0
Cda5	45.6837	38.6963	38.07		105.31	38.5216	38.5479		23.8718	26.3195	23.8365		326.908	30.3585	29.1924		13.4399	13.0878	10.9632		27.4783	14.4453		26.1774	22.3934	27.2398		244.076	30.8669	18.1583		21.5463	23.7793	19.9043		35.1432	16.88
Cda9	0	0	0.0525829		0.103805	0	0		0	0.171463	0		0.161555	0.140549	0		0	0	0.0429931		0	0.0460041		0	0	0.11006		0.546185	0.121047	0		0	0.121014	0		0.358604	0
CDase	22.0381	29.1195	29.499		28.5464	22.8106	29.307		30.1583	56.4112	47.9369		38.0463	33.3803	23.8273		24.1207	28.4747	23.3882		14.8865	10.3969		25.4993	20.822	31.2019		50.0442	31.6537	31.5229		36.0228	43.4441	21.9555		24.1161	8.14388
cdc14	45.7356	44.0438	87.4979		80.0856	64.3095	69.087		75.4381	77.1582	71.5975		80.2123	69.1499	71.9553		54.8723	67.9591	55.2461		83.1998	56.7231		54.1859	66.3291	77.1519		60.8313	64.0942	65.5879		70.9233	39.8137	70.0448		77.817	69.9633
Cdc16	12.9636	12.6395	12.4096		13.1313	14.5658	13.3774		19.794	18.7752	17.9434		11.8743	18.8335	17.2787		14.063	14.9006	12.425		16.9459	18.1256		16.8865	19.1195	19.6457		13.6546	15.7966	16.7057		21.4341	15.2478	17.7771		19.3646	22.4327
Cdc23	9.69677	9.81992	9.25459		5.86499	9.25251	7.8328		8.24043	8.31593	9.23555		3.79655	7.941	11.0458		15.2646	14.1931	13.0269		19.0053	14.7213		10.2404	10.0181	11.2811		5.73494	9.6232	10.895		9.98762	10.3467	10.0281		9.3237	10.513
Cdc27	41.7428	39.62	55.5275		54.0306	50.3391	49.285		46.7241	52.2961	52.5107		38.2079	51.3002	48.917		45.7937	45.8956	43.1221		56.8394	45.6821		47.7433	53.0371	52.6086		46.3574	56.8314	48.5917		48.4792	41.2659	50.5204		52.6251	55.3784
Cdc2rk	10.7339	12.3964	12.5147		13.0794	12.9169	12.0132		15.4614	12.6882	17.3277		9.69333	16.2334	17.0421		15.9321	16.6692	17.1112		18.005	16.6535		14.7842	13.8813	14.5829		11.9478	12.952	13.9456		15.1498	14.1587	15.8019		14.8821	14.733
Cdc37	63.2105	76.3232	67.0958		73.7535	74.0658	69.131		73.5692	82.2163	79.4257		62.6027	59.5926	72.5076		80.4616	81.5774	88.2648		85.1415	73.1926		101.115	91.0142	89.0934		64.996	80.0723	85.8526		74.6266	90.3977	64.9548		72.7069	81.2167
Cdc42	118.747	105.054	120.467		124.514	119.275	123.301		132.272	143.428	148.033		124.478	139.635	119.294		126.344	124.953	115.436		129.036	121.405		100.098	112.687	134.658		116.61	116.144	125.874		130.176	103.77	137.659		134.297	130.376
CDC45L	8.2967	9.62547	8.88651		10.0691	9.52733	9.32895		12.573	16.4604	14.601		5.41211	13.2116	12.5448		16.4661	16.9345	16.3804		14.6512	17.9416		11.122	14.2087	12.877		10.9237	14.344	15.9793		14.252	9.80216	11.2436		19.9025	14.9551
Cdc5	30.0755	33.3975	37.0709		38.5636	39.346	34.8075		38.5686	38.4933	45.2102		21.2445	38.2292	38.4235		40.5868	47.7084	50.0009		39.6582	44.946		42.5214	45.1142	45.6748		28.1968	38.1297	41.6915		35.4617	25.9576	39.2768		50.3838	43.6068
Cdc6	0.155563	0.194454	0.0525829		0.311415	0.183218	0.352036		0	0.428656	0.0879576		0	1.12439	0.552289		0.356025	0.176862	0.214965		0.5884	1.01209		0.47472	0.851212	1.32072		0.614458	0.423663	0.798966		0.224441	0.726086	0.835676		0.358604	0.814388
Cdc7	68.1367	55.8083	60.8384		56.3662	58.1259	44.2245		51.7363	67.5563	62.5379		44.5893	81.6587	58.0692		67.2442	71.3637	59.1585		75.2564	48.8104		56.5595	63.1861	76.1063		42.5341	46.1793	57.0171		59.7013	49.4343	60.8524		63.2936	76.8486
Cdep	125.747	104.422	147.653		146.729	135.123	164.137		126.75	141.199	150.935		104.446	137.035	136.258		123.941	142.418	112.9		122.74	114.734		91.0785	118.384	135.373		132.245	138.356	137.277		141.847	87.7353	151.409		130.98	141.63
CdGAPr	24.0086	20.6121	36.9132		37.0584	30.5058	37.7558		37.5492	33.4352	41.7799		27.0605	45.1864	39.2914		34.9349	42.2699	32.4598		37.6576	34.3191		30.4499	46.6857	48.2062		33.249	39.8243	43.5073		36.8083	28.6199	36.3139		45.5427	38.2022
cdi	40.4464	27.6125	60.6281		64.7225	59.7748	60.7262		49.6125	52.2961	50.2238		32.6342	51.0894	52.9408		47.0398	49.5655	38.4788		55.6038	43.6119		41.7754	52.3823	50.5725		53.4578	51.929	50.9886		54.6514	29.5275	54.2429		58.4524	56.3409
cDIP	201.039	200.19	257.604		189.496	208.136	201.496		228.353	233.789	229.394		180.861	241.252	213.815		212.235	193.31	183.494		170.401	139.024		202.231	230.875	186.221		228.237	191.193	183.036		238.581	175.531	225.708		250.037	303.323
Cdk1	1.34821	1.65286	1.63007		1.29756	2.51925	1.18812		2.97335	4.20083	2.63873		1.21167	4.14618	2.99814		4.53932	3.58145	3.35346		3.17736	2.62224		4.40812	2.75007	4.07221		1.29719	1.57361	4.358		3.59106	3.87246	1.82329		7.44103	5.92282
Cdk12	44.8541	44.8702	61.522		57.7675	59.1336	58.3059		64.9889	60.4406	74.2362		46.3664	63.4577	62.7242		51.4456	59.0718	52.9675		62.9588	55.711		60.9677	63.2516	66.1459		55.9839	64.6389	57.1624		63.5168	48.1032	67.1579		72.6173	76.4785
Cdk2	6.63736	8.21568	7.15127		8.82343	9.2067	7.39275		9.76958	6.94423	9.85126		8.32011	10.752	9.38891		9.92419	8.66622	7.52379		10.1793	10.3049		8.74842	8.31569	8.91484		6.69076	9.6232	11.5487		6.62101	9.68114	11.3196		11.296	12.586
CDK2AP1	46.669	46.28	45.1687		43.8058	42.9188	42.2443		27.015	28.3771	29.7297		28.9992	32.9587	28.2456		38.6287	33.3384	33.5346		35.7159	39.3335		42.8605	38.8938	37.9706		38.3695	31.5326	34.2103		28.3918	30.3141	35.7821		35.5914	35.9071
Cdk4	26.6013	23.9664	26.1863		29.8959	28.3072	24.3785		23.8718	20.4898	22.9569		29.2415	24.1041	26.9832		21.2725	21.1792	22.9153		28.8316	29.3966		22.5153	21.0839	26.1392		31.6104	27.9618	27.7459		24.3518	24.5054	25.83		27.8815	26.5787
Cdk5	15.3489	20.369	22.9261		22.9409	21.0243	23.4984		18.6047	16.5461	23.4847		18.0942	20.3796	21.2237		25.0552	22.373	23.2163		20.594	22.542		24.3464	18.7267	22.7273		21.0281	20.1543	25.2038		20.7608	17.3655	20.588		22.3231	23.9134
Cdk5alpha	131.14	139.521	151.702		143.614	146.162	141.562		178.316	169.062	168.439		113.816	133.662	149.197		121.671	127.959	127.217		125.153	102.175		152.792	150.141	138.95		152.932	185.141	160.374		154.415	127.791	172.681		192.391	200.265
Cdk7	11.6154	12.7367	11.7786		12.3009	12.413	11.6172		12.658	11.9166	13.0177		6.30066	12.6494	14.0439		19.3588	19.1895	17.1112		19.5349	17.9876		14.106	16.2385	16.9492		10.9237	12.7704	11.4034		11.7831	11.3148	9.57228		9.3237	12.3639
Cdk8	6.01511	7.48647	5.25829		6.0207	5.22171	5.76459		5.18212	6.17265	9.93921		4.20044	6.53551	5.75958		8.01056	8.00299	6.8359		6.94312	7.17664		4.95066	5.43466	7.70418		5.25703	8.11012	5.95593		5.72324	5.86919	6.83735		6.00662	5.77475
Cdk9	25.6161	30.9182	26.8173		26.0551	26.0169	27.1948		21.2382	22.2044	29.026		27.9491	25.369	24.3796		22.4741	23.8321	24.0761		26.5957	22.266		28.6189	26.3876	25.2037		30.1767	27.6591	28.9081		27.1574	24.6264	23.9307		33.8881	29.7622
Cdlc2	0	0	10.0959		0	0	0.0880089		0.0849529	1.62889	0		0	0	0		0	0	0.0429931		0	0		0	0	0		0	0.0605233	0		0	0	0		0	0
cdm	44.4392	44.8702	54.8965		61.0374	63.7598	57.8219		59.467	57.8686	59.1955		48.709	57.6249	56.3334		65.6421	64.0681	58.0406		73.4912	59.7134		63.0022	61.5492	74.6205		50.1807	63.3679	59.6319		49.2648	48.8293	54.3189		59.08	65.8914
CdsA	128.962	121.339	158.327		147.299	164.163	154.06		166.423	164.604	178.818		122.944	165.777	154.956		104.048	126.456	116.855		148.512	121.957		159.642	180.064	176.536		156.618	174.912	171.996		163.169	121.196	187.799		179.481	200.414
Cec2	0	0	0		0	0	0		0	0	0		0	0	0		0	0	0		0	0		0	0	0		0	0.0605233	0		0	0.0605071	0		0	0
CecA1	0.103709	0.0972269	0.210332		0.259513	0.183218	0.176018		0.254859	0.257194	0.527746		0.0807777	0.632469	0.394492		5.65189	8.48936	10.8343		1.35332	0.55205		0	10.2145	0.935508		0.341365	0	0.726333		0	0.968114	0.151941		0.986161	0.444212
CecA2	0.103709	0.0486135	0		0.0519026	0	0.440045		0.0849529	0	0.703661		0	0.49192	0.236695		2.80369	3.36037	3.31047		0.11768	0.230021		0	5.10727	0.22012		0.341365	0	0		0	0.605071	0		0	0
CecB	0.0518544	0.0486135	0		0	0	0.352036		0	0	0		0	0.773017	0		2.04714	2.74136	4.08434		0	0.276025		0.0678172	5.04179	0.11006		0.136546	0	0.4358		0.224441	0.0605071	0		0	0.0740353
CecC	0	0.243067	0.0525829		0.0519026	0.0458045	0.132013		0.679623	0.171463	0.0879576		0	0.281097	0.710086		4.3613	7.29554	10.4043		2.70664	1.42613		0	6.15492	0.0550299		0.751004	0.18157	0.581066		0.224441	0.726086	0		0	0
Cec-Psi1	0	0	0		0	0	0		0	0	0		0	0	0		0	0	0		0	0		0	0	0		0	0	0		0	0	0		0	0
Ced-12	19.5491	22.8483	25.082		24.6018	25.6047	27.3708		33.5564	35.6642	34.9192		26.899	28.8827	30.5337		29.8171	26.7945	22.3994		32.6562	21.806		26.6522	25.5364	26.9646		27.0361	30.1406	31.5955		30.1873	28.5594	32.7433		30.4813	34.0562
ced-6	332.076	394.012	357.669		424.407	360.573	456.81		307.614	331.609	325.883		387.975	413.002	374.215		388.868	421.108	390.033		359.395	334.542		344.85	353.253	430.664		309.823	299.167	330.482		343.844	247.111	287.548		328.302	307.469
Cen	40.602	39.0852	45.7997		39.7055	49.4688	45.0606		60.2316	54.1822	70.0143		39.4195	56.0086	51.1262		57.5425	61.3268	54.1713		50.9554	42.2778		61.7137	78.6389	81.6643		66.6345	68.5729	79.3156		64.5268	43.6256	62.9036		67.5072	77.8851
CenB1A	45.4763	53.1831	49.7434		57.6118	52.95	53.9935		53.9451	49.6384	48.2887		50.163	54.8842	59.9628		50.6445	51.2899	49.571		61.2524	57.2291		49.6422	57.686	61.8536		54.4136	53.2605	55.7824		50.2748	43.1416	46.5699		60.6041	52.1949
CenG1A	37.9056	36.3629	62.5211		70.8989	62.5689	71.6393		47.5736	49.467	54.0939		40.6312	49.8245	49.4693		53.2702	58.1433	51.6777		48.6607	61.8296		38.7236	47.9298	50.3523		35.8434	39.7638	39.0041		46.9082	31.5242	51.9638		59.08	49.0854
Cenp-C	4.45948	4.08353	6.41511		5.39787	5.86297	6.68868		10.3642	9.6019	12.9298		3.47344	8.36264	10.4935		8.81161	10.3464	9.58746		8.29644	9.15482		9.63004	11.5241	13.6474		10.8554	12.2257	10.1687		11.7831	10.1047	10.0281		11.7443	12.3639
Cep135	27.7421	26.543	26.344		25.017	36.5978	28.9109		48.9328	46.0377	47.849		28.1914	52.3544	50.2583		29.016	31.9677	30.912		46.719	34.5031		47.9468	42.1677	43.7488		32.5663	52.4132	44.2337		44.2149	40.1162	59.8648		71.9001	79.1437
cep290	21.2603	23.6748	24.1355		27.8198	30.0019	29.043		39.4181	31.4634	37.8218		17.0441	39.9861	40.396		45.8827	50.494	48.6682		42.6002	51.8467		37.7064	39.0248	37.6404		18.2289	40.7927	36.6798		32.4317	24.6264	46.6459		45.6323	47.9749
Cep89	0.985234	1.40979	1.31457		0.986149	0.870285	0.968098		1.4442	1.11451	1.23141		0.242333	0.562194	1.26237		1.02357	1.10539	0.945848		0.2942	2.34621		1.76325	1.24408	2.09114		1.29719	1.57361	0.8716		0.448882	0.302536	1.67135		1.07581	0.666318
Cep97	46.9282	52.4053	67.2009		57.1966	57.164	52.3213		73.909	69.6138	74.2362		44.9124	62.1928	63.0398		53.4482	62.7859	57.7827		60.1345	44.302		67.885	66.9838	63.2844		56.3936	69.2992	66.2416		57.6813	52.3387	73.9193		78.355	84.4002
cer	46.5652	52.2109	37.7545		34.7747	33.9869	40.3521		52.9256	57.5257	56.5568		66.6416	48.8406	41.8161		59.4561	54.2523	61.4801		32.7739	34.0891		36.6213	31.8877	35.9345		56.5301	44.2425	49.8991		48.4792	70.3698	52.6476		46.7978	48.7893
Cerk	253.879	320.995	247.35		234.236	253.94	243.389		276.606	284.028	274.868		222.058	270.486	284.35		253.801	272.765	245.404		281.255	268.158		252.077	276.513	277.736		241.892	282.341	267.944		285.377	212.138	296.057		249.678	290.737
cert	54.3434	62.128	73.0376		62.2312	69.1648	67.0628		67.9623	78.1012	64.297		57.433	61.5603	58.6215		75.8333	80.251	77.1296		72.7851	61.9216		57.9837	78.5079	64.9353		69.1606	67.1203	70.5996		59.3646	56.2111	68.1455		62.7557	75.442
cerv	13.1192	14.4382	10.9372		10.1729	12.413	12.0572		16.6508	14.0599	18.0313		10.2588	16.0928	14.0439		19.1808	15.7849	16.3374		21.0059	16.1475		15.7336	15.8456	14.1977		14.8835	15.9176	17.2867		16.6086	17.184	17.7771		17.3923	16.0657
Cf2	42.1576	30.189	46.5884		53.6672	51.7591	53.3774		62.1855	60.3548	59.9871		44.1854	61.5603	66.5902		54.3828	62.2995	50.5169		84.1412	57.3672		46.3192	48.3226	59.3222		47.8594	61.189	60.7214		63.2923	49.2528	71.1084		70.8243	63.1521
Cfp1	16.386	15.5077	17.3524		15.986	18.9631	16.8537		19.5392	17.9178	18.2072		10.905	17.7794	17.5943		22.4741	25.2912	21.2386		18.8876	21.4839		18.0394	23.1792	21.5717		12.6305	16.3413	16.8509		22.7808	16.2159	24.3106		20.1715	21.6183
cg	158	128.68	165.163		173.614	181.477	161.892		186.981	166.747	182.776		141.361	192.833	182.176		150.287	166.515	153.442		226.534	188.755		190.905	219.547	225.017		186.249	233.983	226.979		172.595	132.571	213.553		202.97	214.036
CG10000	0	0	0.315497		0.0519026	0	0		0	0	0		0	0	0		0	0	0		0	0		0	0	0.22012		0	0	0		0	0	0		0	0
CG10005	0.46669	0.875043	0.420663		0.882343	0.0458045	0.308031		0.0849529	0	0		0.646222	0.0702743	0		0.311522	0.442154	0.214965		0	0.0460041		0.135634	0	0.11006		1.50201	0.18157	0.0726333		0	0.0605071	0		0	0
CG10011	30.1274	19.9801	39.2794		41.7297	45.2548	37.6238		46.0444	43.723	40.0207		38.8541	51.5111	42.0528		29.8616	32.5425	27.5156		43.3062	33.9971		29.5683	34.4413	39.7866		41.51	45.0293	42.9263		41.0727	22.8112	44.2148		38.4603	45.8278
CG10013	0	0	0.157749		0	0	0		0	0	0.0879576		0	0	0		0	0	0		0	0		0	0	0		0	0	0		0	0	0		0	0
CG10014	0.103709	0.0486135	6.67803		0	0	0.0880089		0.339811	0.342925	0		0	0.421646	0		0.489534	0.751662	0.472924		0.41188	0.414037		0.0678172	0.130956	0.22012		0	0.423663	0.145267		0.224441	0.544564	0.227912		0.089651	0.0740353
CG10019	1.86676	0.729202	3.15497		4.30791	2.0612	2.86029		2.12382	1.88609	1.84711		3.06955	2.24878	2.36695		1.91363	1.81283	1.54775		3.47156	2.16219		1.76325	3.07746	2.36628		3.07229	2.23936	1.38003		1.57109	0.484057	3.3427		1.79302	2.22106
CG10026	27.8458	21.633	28.868		26.5222	20.0166	22.0902		19.4542	19.5467	16.0962		54.525	10.3303	15.8586		13.2619	9.77161	11.0492		10.1205	10.949		6.307	11.5241	7.20891		50.7952	14.6466	15.8341		16.0475	22.5087	12.991		18.3785	11.8456
CG10029	0	0	0		0	0	0		0	0	0		0	0	0		0	0	0		0	0		0	0	0		0	0	0		0	0	0		0	0
CG10031	12.0302	14.4382	10.3588		15.467	9.52733	14.9615		20.0489	20.747	19.2627		14.0553	19.6768	25.642		22.0735	25.2028	31.9439		17.8874	28.0165		19.8704	18.7921	22.177		9.96787	15.6755	21.9353		16.7209	19.0597	15.2701		14.6131	4.36808
CG10035	28.7792	22.6053	15.9326		16.9202	26.7498	22.9263		24.2116	23.8333	27.4428		15.9132	23.8933	27.0621		24.2542	24.8933	25.6239		43.8358	28.0165		40.2834	28.8757	30.4866		25.8072	37.4034	36.6072		31.6462	32.3108	38.8209		43.4807	56.7851
CG10038	16.5416	18.3759	14.6706		16.8683	16.7644	15.2255		20.8134	19.6325	24.1884		12.7629	24.596	20.198		25.8563	25.0259	26.9996		23.183	20.7479		21.3624	22.0006	20.4161		12.2209	23.7857	19.8289		18.4042	23.9608	20.664		21.4266	25.5422
CG10041	0.259272	0.14584	0.315497		0.311415	0.229022	0.352036		0.509717	0	0.967534		0.161555	0.562194	0.236695		1.4241	1.28225	0.902855		2.23592	0.690062		0.271269	0.130956	0.440239		0.273092	0.484186	0.6537		0.785543	0.786593	0.455823		0.179302	0.740353
CG10050	3.62981	4.18076	3.94372		4.41172	4.03079	4.57646		3.82288	5.65826	20.0543		4.20044	4.9192	4.10272		4.58382	5.12899	5.41713		7.59036	7.31466		6.03573	8.18473	5.17281		4.16466	12.8915	10.2413		3.59106	21.9641	32.0596		4.48255	26.6527
CG10051	0.103709	0.0972269	0.0525829		0	0.091609	0.0880089		0.169906	0.171463	0.351831		0	0.281097	0.0788984		0.0890062	0.0442154	0.257958		0.41188	0.0460041		0	0.0654778	0.22012		0	0.0605233	0.145267		0.224441	0.181521	0.227912		0	0.296141
CG10053	7.15591	8.6532	7.51935		8.71963	7.96998	9.24094		10.4492	11.2308	8.97168		7.75466	10.4006	7.96874		9.30115	10.1253	9.67344		10.1205	9.06281		11.3933	11.0658	10.7308		7.57831	9.38111	9.8055		12.232	11.3148	11.4715		8.06859	11.4755
CG10055	24.4234	23.9664	31.0239		29.844	29.0858	28.9109		31.0078	32.1492	33.16		24.4757	35.1372	31.1649		34.1339	33.2058	29.5792		36.0689	34.4111		31.535	34.4413	35.3842		26.49	30.9879	34.1377		34.2272	26.5021	38.1372		34.6053	39.6089
CG10062	57.1954	86.8237	92.0727		122.127	63.714	116.04		129.978	114.28	124.988		64.0567	114.336	163.556		69.5583	81.2679	84.4384		50.6612	47.6603		104.167	103.782	125.908		73.5301	126.675	126.527		119.739	50.705	67.8417		113.14	37.5359
CG10063	0.0518544	0	3.26014		0	0	0		0.339811	0.257194	0.0879576		0	0	0		1.06807	0.48637	0.730882		0.8826	0.184017		0.0678172	0.130956	0.11006		0.136546	0.121047	0.145267		0.11222	0.121014	0		0	0
CG10064	0.518544	1.60424	4.57471		2.90654	2.56505	3.9604		2.37868	4.28656	3.16648		1.21167	2.38933	5.91738		2.13615	1.54754	2.14965		3.41272	5.33648		4.54375	3.33937	4.62251		1.29719	5.50762	3.99483		3.59106	2.42029	5.01405		6.45487	1.03649
CG10068	41.7946	39.8144	43.5912		49.7226	46.3083	46.8648		36.1899	34.0353	36.7663		39.0156	29.8666	30.8493		39.1627	35.9471	35.6413		44.0712	31.9729		34.3155	37.0605	36.2647		43.4217	35.1035	34.3556		35.6861	32.1293	35.3263		41.5084	36.0552
CG10073	0.103709	0.0972269	0.262914		0.259513	0.41224	0.308031		1.10439	0.428656	0.263873		0	0.351372	0.710086		0.400528	0.397939	0.515917		1.82404	1.01209		0.271269	0.196434	0.330179		0.341365	0.484186	1.0895		0.673323	0.605071	0.455823		0.627557	0.296141
CG10075	32.772	39.6686	28.237		28.1312	29.2233	28.0308		27.1849	27.3483	24.1004		21.2445	26.5637	24.3007		38.2727	36.743	37.318		27.3606	34.6411		34.7902	29.3996	31.6422		27.8554	24.9356	31.0144		27.2696	42.7785	32.2115		25.4609	25.172
CG10077	693.916	483.655	661.125		730.321	801.075	765.106		1038.8	966.877	1089.8		528.206	985.738	1018.74		602.972	685.693	608.18		1298.36	778.712		705.57	805.77	818.129		885.775	1125.55	1011.13		907.19	605.555	1153		1290.79	1169.39
CG10081	0	0	0.0525829		0	0	0		0.0849529	0	0		0	0	0		0	0	0		0	0.138012		0	0	0		0	0	0		0	0	0		0	0
CG10082	144.777	145.5	157.065		215.915	163.11	192.388		161.156	141.628	165.096		130.618	180.394	170.105		144.858	163.73	159.461		253.659	206.651		180.665	171.29	212.525		142.827	185.685	183.399		143.867	109.276	160.906		193.646	150.218
CG10086	0	0	0.105166		0	0	0.0440045		0	0	0		0	0.0702743	0		0	0	0.0429931		0	0		0	0.0654778	0.660359		0	0	0		0	0	0		0	0
CG10089	29.3496	33.1544	49.2176		57.0928	48.736	50.5171		41.2871	39.2649	35.4469		33.1189	41.251	46.8656		25.9453	29.6685	26.6557		45.1891	40.7137		32.7557	33.852	32.4126		42.4659	46.9055	44.161		41.8582	23.4768	47.8614		41.5084	41.3857
CG10096	0	0	0		0	0	0		0	0	0		0	0	0		0	0	0		0	0		0	0	0		0	0	0		0	0	0		0	0
CG10097	0	0	0		0	0	0		0	0	0		0	0	0		0	0	0		0	0		0	0	0		0	0	0		0	0	0		0	0
CG10098	39.876	42.3909	46.01		49.3593	51.2094	50.5171		44.6002	42.6942	48.1128		44.0239	42.2349	47.4968		53.5817	48.1506	55.1601		58.3104	47.5683		53.0331	50.4834	53.9843		42.3976	54.6525	54.1844		41.9705	44.4727	48.0134		49.3977	56.8591
CG10103	70.8331	93.9698	79.295		83.1998	86.204	81.8483		106.786	114.708	118.743		102.265	123.121	106.75		106.674	103.685	105.634		147.277	97.1607		105.998	109.348	117.324		95.8554	117.415	136.187		111.996	105.706	127.934		127.932	132.153
CG10104	0	0	0.420663		0	0	0		0	0	0		0	0	0		0	0	0.171972		0	0		0	0	0		0	0	0		0	0	0		0	0
CG10116	8.55598	10.6464	10.9372		9.39436	7.37452	7.9208		5.86175	4.54376	7.38844		7.35077	6.53551	10.2568		4.76183	3.62566	3.86938		2.76548	3.77234		16.0727	8.90499	11.4462		13.1084	14.1624	11.3308		10.2121	5.20361	6.15361		3.58604	1.77685
CG10126	348.669	387.352	358.195		416.622	586.206	491.046		564.087	527.505	565.128		530.629	657.416	545.74		446.856	470.673	486.639		417.764	350.69		709.639	699.434	626.57		461.253	572.369	556.662		532.374	571.308	616.577		622.447	795.583
CG10131	3.5261	1.7987	2.26106		1.34947	1.46574	2.9483		3.31316	6.77277	2.19894		6.78533	4.07591	6.62746		8.23307	9.10838	11.0062		7.9434	12.0531		4.00122	2.81555	2.2012		3.34538	1.0289	3.41377		2.35663	6.65579	1.89926		2.24127	1.33264
CG10132	47.1356	40.9325	53.1087		60.9855	57.0724	52.8054		52.7557	52.2104	60.0751		33.1189	49.7542	57.7536		53.2702	55.0924	52.6235		47.8369	48.6264		53.9825	49.3703	59.5974		46.3574	52.1711	47.0664		44.2149	43.1416	53.9391		59.6179	57.1552
CG10133	9.07452	10.3061	10.3588		11.2629	10.7641	9.63698		12.658	13.6313	10.9947		8.32011	13.844	11.5192		17.0002	19.8527	17.0253		14.357	16.9295		13.6991	14.4051	13.9776		9.96787	16.0992	13.0014		12.3443	15.7924	12.1553		15.42	12.8821
CG10137	43.454	38.5019	51.4787		49.3593	56.1105	47.9649		58.4476	50.4957	59.4594		27.3837	43.7106	50.4161		42.8565	52.2184	46.9054		44.5419	46.4182		39.334	43.6737	49.8571		41.9879	52.8974	45.0326		38.2672	30.4351	51.8119		59.2593	56.4149
CG10139	16.386	23.3345	18.0359		15.2074	19.1005	17.2498		25.0611	23.919	25.5077		19.4674	25.2285	25.9576		25.0552	26.7945	31.5139		27.8902	23.8761		24.5498	24.8161	26.5244		17	24.2698	26.2206		21.3219	26.3206	26.3618		20.7094	26.4306
CG10140	0	0	0		0	0	0		0	0	0		0.323111	0.0702743	0		0	0.0884308	0		0	0		0	0.0654778	0.16509		0	0	0		0	0	0		0	0
CG10147	6.17067	6.41698	6.94094		7.42207	8.33642	7.74479		9.51472	11.488	6.8607		8.88555	10.1898	9.38891		6.18593	9.59474	9.97439		10.65	8.28074		9.35877	10.2145	10.7859		8.53413	8.65483	9.07916		6.95767	7.44238	11.6235		11.1167	11.7716
CG10151	13.0673	15.5077	14.5655		15.2594	15.3445	14.9175		19.4542	15.2602	16.536		10.0164	14.8982	14.9118		17.8902	20.118	20.2497		14.0039	15.3194		14.106	14.9944	14.6379		10.3775	14.344	12.4929		15.9353	13.4326	19.6764		14.0752	20.878
CG10154	0	0	0		0	0	0.0440045		0	0	0		0	0	0		0	0	0		0	0		0	0	0		0	0	0		0	0	0		0	0
CG10163	0	0	0		0	0	0		0	0.0857313	0.263873		0	0	0		0.0445031	0	0.128979		0	0		0	0	0.0550299		0	0	0		0	0	0		0	0
CG10164	0	0	7.41419		0	0	0		0	3.77218	0		0	0	0		0.0445031	0	0		0	0		0.0678172	0	0		0	0	0.145267		0	0	0		0	0
CG10165	11.045	12.3478	10.7795		12.8199	11.5885	11.1771		13.8473	13.8885	12.402		11.1473	12.2277	13.4916		15.6651	12.3803	14.4887		8.00224	14.7673		21.905	17.0897	20.306		15.2249	16.9465	17.5773		14.4764	18.2732	10.408		11.7443	10.439
CG10166	36.1425	43.9466	33.8634		33.6848	35.9107	35.2476		47.4037	43.6372	46.9694		43.1353	47.0135	45.2877		46.3722	43.0216	46.1316		33.8918	34.1351		42.657	48.2572	41.8227		42.6024	44.0004	44.4516		46.2348	53.0043	43.759		46.7082	47.5307
CG10168	0	0	0.210332		0	0	0		0	0	0		0	0	0		0	0	0		0	0		0	0	0		0	0	0		0	0	0		0	0
CG10170	0	0	0.105166		0	0	0		0	0.171463	0		0	0	0		0	0	0		0	0		0	0	1.6509		0	0	0		0	0	0		0	0
CG10171	12.9636	11.6672	14.1448		14.1175	15.1155	11.6172		15.2915	14.5743	12.6659		7.75466	15.3901	15.0696		13.4399	16.1828	14.0587		17.4166	15.5034		12.3427	11.1312	10.9509		12.4257	14.0414	13.2193		14.9253	12.0409	12.915		16.5854	11.1053
CG10175	12.6006	11.0839	14.25		37.6813	18.3676	25.5226		5.18212	21.9472	5.1895		89.8248	32.3262	43.473		13.3509	11.4518	9.54446		19.7114	11.8231		53.9147	51.793	80.2886		46.7671	19.1859	20.41		14.1398	26.9862	11.9274		54.2388	10.3649
CG10177	0.103709	0.0486135	3.52305		0.20761	0.0458045	0.0440045		0	0.857313	0.263873		0	0.210823	0.0788984		0.0445031	0	0.128979		0.76492	0.0920083		0.203452	0.458345	0.385209		0.136546	0	0		0	0	0		0.358604	0
CG10178	179.261	193.482	271.38		229.669	156.376	216.502		172.114	116.766	131.497		271.817	140.338	122.529		82.1082	77.377	75.3669		73.0204	91.0422		267.81	211.69	199.318		282.173	244.514	165.459		125.799	103.104	109.701		97.361	86.9174
CG10182	0	0.0486135	0		0	0.091609	0		0	0	0		0	0	0.0788984		0	0	0		0	0		0	0	1.32072		0	0.121047	0		0	0	0		0	0.0740353
CG10183	0	0	0		0	0	0		0	0	0		0	0	0		0	0	0		0	0		0	0	0		0	0	0		0	0	0		0	0
CG10184	9.59306	7.43786	8.09777		7.52587	4.48884	5.23653		4.75736	4.62949	3.95809		6.13911	4.00564	3.15594		4.09428	4.37733	4.25631		3.47156	2.11619		6.78172	4.32154	3.79706		3.61847	5.50762	3.41377		4.60104	6.47426	6.07764		4.2136	2.81334
CG10185	188.906	356.045	297.251		575.496	342.159	479.869		820.475	519.017	738.141		198.471	706.749	972.107		284.909	412.662	373.739		723.85	818.046		555.626	576.205	734.374		308.048	1093.17	846.251		605.542	252.133	809.542		1023.72	256.088
CG10188	32.772	25.3762	36.177		42.612	35.6817	38.0199		34.4909	31.2919	33.7757		26.0104	34.6452	34.952		24.6102	29.7128	24.4201		32.6562	27.1424		24.5498	33.5247	37.5304		29.494	32.501	30.8692		30.1873	22.0246	34.4146		33.3502	32.8717
CG10189	9.38565	10.9866	10.3588		9.08295	11.7259	10.6931		11.2138	9.6019	9.7633		9.53177	8.36264	12.7026		16.8667	15.1217	14.8756		12.886	14.4913		9.90131	10.0181	13.2072		11.0602	11.802	14.0182		12.3443	12.3435	12.915		8.51684	14.2148
CG10194	11.408	12.3964	11.9363		11.0552	10.535	11.5732		11.9784	10.0306	10.1151		11.0666	12.4386	11.2036		10.4137	10.0369	9.45848		10.5912	11.133		11.2577	8.83951	11.3362		14.6787	13.0125	12.4929		13.4665	14.9453	15.574		17.0337	13.5485
CG10195	26.9643	27.4666	23.6097		22.9928	25.3299	25.8306		31.0078	29.8345	28.8501		19.8713	30.5693	34.0841		25.9008	27.7673	25.022		33.6565	32.5249		30.5177	29.0067	27.4599		27.7871	36.7376	34.7187		31.534	33.5815	42.2396		31.5571	35.0187
CG10202	0	0	6.57286		0	0	0		0	1.62889	0		0	0	0		0.0445031	0.265292	0.0429931		0	0		0	0	0		0	0	0		0	0	0		0	0
CG10205	10.9413	11.3269	13.0406		33.2695	12.2756	17.0737		10.7041	11.5737	9.7633		42.4083	13.5629	14.5173		22.029	19.7201	20.3787		15.8868	22.496		11.9358	20.6255	13.9226		29.6988	6.96018	13.0014		11.3343	42.597	10.8638		14.6131	0.888423
CG10208	11.045	13.2715	10.1485		8.1487	6.27521	9.24094		6.54137	8.74459	8.61985		12.0359	7.3788	8.04764		9.61267	8.97573	9.88841		7.53152	9.10882		9.35877	6.67874	11.061		7.44177	7.0207	8.4981		9.08986	7.50288	6.60943		6.09627	5.84879
CG10209	17.4749	18.3759	19.666		19.9306	19.6501	18.7019		22.6824	19.5467	18.4711		17.2057	19.6768	19.7246		19.0918	22.0635	19.8198		24.3598	19.2297		20.1417	19.8398	21.6818		13.7229	20.4569	20.41		16.4964	15.7319	20.664		18.0198	23.9134
CG10211	17.0601	20.4177	39.0691		64.982	22.8106	34.1475		6.37146	8.74459	4.83767		58.887	16.3036	8.75772		5.02885	5.748	6.87889		5.5898	4.50841		18.921	14.7325	28.0652		32.1566	5.93128	5.8833		4.60104	10.8308	6.15361		6.54452	2.59124
CG10214	13.2747	12.6881	14.0922		11.6781	14.5658	14.3895		20.4736	18.4322	19.7025		13.813	20.6606	19.0934		18.9138	19.9412	22.7863		15.5338	17.8956		21.2946	19.8398	20.6362		17	19.8516	21.8626		22.7808	22.6297	22.1834		24.2954	21.7664
CG10217	95.4121	124.159	136.19		129.03	131.321	123.565		147.563	156.374	144.338		127.952	150.879	134.048		132.219	118.011	130.613		123.211	113.078		131.498	136.849	123.267		148.426	147.435	154.709		154.64	130.393	147.231		120.132	132.227
CG10222	7.46703	8.55597	6.83578		6.43592	7.78676	6.9087		11.2138	9.77337	9.85126		8.88555	11.8061	8.83662		12.5054	11.0539	10.8343		8.59064	8.8788		8.74842	9.55976	8.91484		6.89558	7.50489	11.1855		10.5487	9.86266	10.256		10.1306	10.2909
CG10226	59.2177	61.3016	92.7036		66.3834	61.4696	70.1431		51.3115	67.9849	62.0101		65.43	41.7429	40.6327		34.6234	26.4408	25.108		12.886	12.5591		36.9604	40.1379	38.3008		86.502	61.3101	59.8498		60.8235	42.5365	47.4056		26.8056	30.1324
CG10232	0	0	0.0525829		0.259513	0.0458045	0.264027		0.0849529	0	0		0	0.0702743	0.157797		0.267019	0.0884308	0.0429931		0.17652	0		0.135634	0.0654778	0.22012		0	0.0605233	0		0.11222	0.181521	0.0759705		0.358604	0.0740353
CG10237	1423.77	1685.48	1613.93		1411.75	1652.49	1620.95		1682.24	1773.87	1605.05		1351.57	1844	1658.6		1528.19	1477.33	1432.49		1351.2	1565.24		1456.51	1344.13	1468.47		1628.31	1508.42	1435.74		1693.29	1912.69	1607.46		1401.87	1628.11
CG1024	12.3413	11.9589	14.7232		12.7161	16.2606	12.6293		16.9906	16.2889	17.1517		10.5819	17.2875	16.6476		19.5814	19.6759	16.2514		26.3015	15.3654		19.1245	17.2207	18.6551		12.494	18.4596	19.2478		15.0375	13.4326	17.0174		13.358	19.5453
CG10252	0.0518544	0	61.522		0.0519026	0.0458045	0.264027		0	16.9748	0		0.242333	0	0		0.934565	0.221077	0.0859861		8.11992	0.184017		0	0	0		0.204819	0	0.2179		0	0	0		0	0
CG10254	47.9135	44.4813	71.0921		63.0097	58.4923	55.5336		55.4742	55.2967	53.2144		43.4584	56.7114	57.8325		40.6313	51.2014	44.6698		55.545	53.8708		54.5928	57.686	62.7891		49.5663	58.1629	59.2688		55.998	45.3804	63.8912		59.7076	69.0009
CG10257	97.1233	102.623	102.642		93.6322	93.2121	88.757		96.7613	88.389	93.0592		65.43	87.2807	76.2158		78.5925	79.2782	77.9894		49.2491	42.8759		82.737	82.5021	78.3625		80.2891	93.1453	67.6942		63.5168	54.5169	83.3396		89.5613	91.5076
CG10262	17.112	17.1119	14.8284		16.0379	18.0012	17.9098		20.9834	18.6894	17.5915		13.0052	16.1631	16.332		16.6442	19.8969	19.6048		19.476	16.8375		17.429	17.3516	14.6379		14.2008	15.5545	14.1635		15.7109	16.3974	16.4856		16.3165	20.6558
CG10264	0	0	0		0.0519026	0	0.0440045		0	0	0		0	0	0		0	0	0		0	0		0.0678172	0	0		0	0	0		0	0	0		0	0
CG10265	10.3709	11.4728	10.9372		7.57777	11.0389	7.39275		12.658	13.8027	15.1287		8.23933	14.4062	10.6513		17.1782	14.9448	17.6272		15.7103	13.2952		12.4105	11.0003	12.7669		11.743	15.9781	13.8003		11.8954	15.8529	13.9786		12.0132	14.2888
CG10268	19.4973	21.3899	17.0894		17.4393	17.9554	18.1298		19.6241	18.6037	20.2303		8.56244	14.1954	15.543		20.2934	20.2507	23.1733		20.6528	21.0239		22.4475	19.9707	18.49		15.2249	21.1832	21.9353		19.0775	18.2732	18.005		27.3435	20.1376
CG10274	14.9341	17.4036	18.0885		17.7507	19.8333	21.2542		19.2843	19.5467	22.2533		13.2475	22.277	19.409		23.4086	24.009	23.3882		26.6545	23.4621		19.8026	24.2268	25.0936		13.7229	20.4569	24.2595		19.1897	17.7286	27.7292		18.9164	22.5808
CG10280	0	0.14584	0.105166		0	0.0458045	0.132013		0.0849529	0	0.175915		0	0.0702743	0.0788984		0	0	0		0	0.0460041		0	0.261911	0		0	0.242093	0.290533		0.11222	0.121014	0.379853		0	0.0740353
CG10283	20.7418	23.2372	20.8754		28.9097	24.368	24.9065		32.8768	29.4916	28.4103		26.7374	31.4829	34.4786		33.4218	30.5529	26.3977		36.2454	32.2949		22.7866	27.0423	24.2131		23.3494	28.3249	23.969		29.6262	25.4735	34.0348		33.0812	29.6882
CG10286	18.7194	18.9593	19.035		13.1832	14.9323	10.8691		28.7141	26.0623	30.7852		13.8938	15.4603	13.965		30.1731	28.74	26.9996		20.594	16.9295		16.6152	18.5302	18.49		14.0643	17.6728	22.0079		14.4764	16.2764	17.7771		22.7713	19.0271
CG10289	80.0632	59.7946	72.4592		74.9473	76.6767	75.2476		82.2344	76.9867	71.6855		74.5579	81.4479	75.8214		64.1735	72.2038	66.7682		107.089	88.0059		65.5792	64.8885	63.2844		77.6948	78.2566	78.0082		76.1977	57.4213	79.921		85.2581	91.9518
CG10298	0.0518544	0.0486135	2.83948		0	0.0458045	0		0	0.428656	0		0	0	0		0	0	0		0	0		0.0678172	0	0		0	0	0.145267		0	0	0		0	0.0740353
CG10300	0	0	0.0525829		0	0	0		0	0	0		0	0	0		0	0	0		0	0		0	0	0.0550299		0	0	0		0	0.0605071	0		0	0
CG10301	0.0518544	0	0		0	0	0		0	0	0		0	0	0		0.0445031	0	0.128979		0	0		0	0	0		0	0	0		0	0	0		0	0
CG10306	193.469	234.511	161.061		152.853	167.37	166.425		126.835	144.714	136.686		129.567	125.088	134.601		201.421	190.524	207.485		149.395	172.562		165.067	141.825	150.837		142.622	155.908	158.631		133.318	170.872	132.189		139.138	136.373
CG10307	34.2758	37.1407	35.3357		34.7747	33.4831	28.7789		38.1438	35.7499	34.4794		51.4554	37.5968	40.8694		36.1365	30.4202	31.342		40.4819	45.5441		40.4191	35.5545	36.76		49.0201	36.7982	36.3893		38.155	91.0027	34.2627		45.3634	22.5067
CG10311	77.2631	95.9144	87.7609		87.352	80.9823	83.6525		80.1105	83.1593	74.4122		83.2011	80.3235	87.8928		98.6188	97.8045	83.3206		80.1401	93.9864		91.8245	87.282	84.9111		89.0964	91.1481	82.802		79.901	98.7476	73.7674		73.9621	63.4482
CG10317	0.103709	0	5.15312		0	0	0		0	0.171463	0.175915		0	0	0		0.0445031	0	0		0	0		0	0	0		0	0	0		0	0	0		0	0
CG10321	54.9657	53.6207	64.046		62.1793	68.8899	62.9704		63.12	72.6144	68.9588		46.3664	67.7444	72.981		68.4458	69.6835	68.23		85.2003	71.5824		65.8505	66.5255	69.2276		52.2289	59.4339	57.8887		59.2524	54.0329	74.0712		78.4446	85.8069
CG10324	10.2672	12.5423	10.2537		11.5743	10.9473	10.121		14.2721	15.3459	16.0083		6.86611	16.3036	11.9926		16.0211	13.7068	15.0046		17.299	11.593		13.9025	15.8456	15.0782		11.4699	14.8887	15.5435		15.8231	14.7637	16.2577		14.2545	17.7685
CG10326	74.6703	77.1982	67.9897		66.591	84.0054	74.5876		97.0162	79.13	90.0686		67.9341	95.7839	89.2341		72.4065	83.9209	82.0308		69.0193	78.299		90.6716	85.8415	84.8561		75.51	104.705	86.6515		76.4221	83.0158	90.025		84.8098	97.4304
CG10332	0	0	0		0	0	0		0	0	0		0	0	0		0	0	0		0	0		0	0	0		0	0	0		0	0	0		0	0
CG10333	27.3791	32.0363	35.9141		28.4945	38.659	30.6271		50.6319	41.0653	47.0573		32.4727	41.8835	42.2106		35.469	40.2802	39.1237		41.0115	32.939		48.1502	46.8821	43.3635		32.4297	48.6002	46.34		38.8283	42.597	48.5452		40.5222	55.1563
CG10336	1.1408	1.11811	0.736161		0.674733	0.732872	0.748076		2.20877	1.45743	1.6712		0.565444	1.54603	1.89356		2.40317	3.71409	2.32163		3.41272	2.66824		2.10233	2.42268	1.48581		1.22892	1.0289	1.38003		2.58107	2.5413	1.59538		1.43442	1.40667
CG10337	18.2527	14.1465	25.6079		15.0517	12.3214	11.0451		8.24043	6.08692	5.98112		59.614	11.0331	5.60179		10.3247	14.6795	17.0253		11.2973	9.89089		15.1232	16.304	17.9397		21.3695	7.26279	17.5046		8.7532	9.37861	9.34437		5.55836	12.2899
CG10338	20.0677	18.5217	30.2877		28.5983	25.2841	31.1112		18.8595	20.8327	22.781		23.0217	17.7794	18.3833		19.0918	20.2064	20.6797		14.71	22.8641		21.4981	23.3756	22.012		22.5984	23.483	22.2258		18.9653	15.0058	24.6904		21.2473	15.2513
CG10339	37.8537	62.4683	49.8486		76.4525	50.0185	64.7306		60.6563	50.1528	54.5337		49.1936	65.074	76.5314		50.155	60.9731	60.1043		72.5497	95.7806		77.3794	82.6985	93.1106		54.3454	81.5854	72.3428		54.6514	59.66	69.437		79.1618	29.9103
CG10340	73.1666	79.1913	57.9989		68.6671	66.2791	62.8384		58.7024	66.0131	54.7976		53.3133	53.7598	57.3591		61.9038	60.9288	58.6426		45.4245	52.9508		70.4621	66.9184	63.0092		68.6144	60.7654	59.5593		58.6913	63.2905	63.1315		60.0662	59.7465
CG10341	11.9265	17.355	16.6688		15.7784	16.3064	15.1815		21.9178	21.3471	17.0638		17.1249	25.7907	20.4347		23.0526	21.7982	23.9041		22.1238	17.1135		12.2749	13.6194	13.0421		11.6747	13.0125	13.873		19.0775	19.4833	21.1958		18.1991	20.0636
CG10343	21.1566	21.0496	19.1402		18.2697	16.1232	18.8779		15.9711	17.6606	19.3507		17.1249	16.2334	16.1742		17.0892	16.5366	17.9711		12.4741	16.8835		19.1923	18.2028	17.5545		23.3494	18.0359	20.1194		17.282	22.5087	16.1817		12.1029	17.1762
CG10344	6.79293	5.63916	8.15035		6.33211	8.42802	8.40485		6.37146	6.77277	7.12457		7.75466	9.27621	7.65314		8.23307	6.3228	7.00787		10.1205	8.60277		8.81624	7.07161	8.52963		9.42168	7.50489	8.78863		8.52876	9.19708	9.49631		11.1167	11.1053
CG10345	384.448	554.923	402.154		434.684	444.212	389		550.579	844.367	599.079		690.65	1138.16	608.701		419.709	435.566	434.273		551.331	589.313		768.233	714.232	782.855		690.855	539.323	620.143		616.539	858.052	614.373		490.122	442.805
CG10347	16.9564	19.9801	20.6125		19.9306	18.9631	17.0737		22.0877	26.148	28.3224		16.4787	19.3254	20.2769		23.9872	29.4917	23.0873		26.0661	17.3896		23.736	22.7863	25.4238		15.8394	24.754	23.4606		17.6186	21.2985	24.0067		22.861	23.3211
CG10348	11.2005	11.9589	10.0433		19.2039	10.1228	12.5413		7.22099	9.51617	5.89316		48.709	11.3142	10.3357		7.65453	8.8873	8.72759		17.652	12.1911		10.5795	9.29785	14.5279		22.1888	6.59704	6.24646		8.86542	13.8561	10.332		11.4753	3.7758
CG10352	0.777816	0.631975	0.525829		0.259513	0.41224	0.572058		0.934481	3.0006	2.02303		0.727	0.49192	0.946781		1.3796	0.928524	0.773875		2.29476	0.506045		1.5598	1.24408	2.36628		1.16064	0.484186	0.726333		0.224441	1.81521	0.379853		0.358604	0.444212
CG10353	46.7727	40.8353	47.2194		57.8194	48.6444	47.4368		59.6369	57.6114	48.3767		53.8788	59.5223	62.6453		55.9849	53.8544	46.6905		63.7826	56.9071		51.6089	59.9777	63.6696		49.2249	58.5865	52.0781		52.407	47.9217	57.2058		59.7076	59.9686
CG10357	942.868	903.238	841.905		1126.7	1360.26	980.376		912.564	1180.35	1402.92		695.335	1507.74	1209.12		604.975	682.642	692.919		544.093	612.821		831.1	848.069	855.549		786.028	788.558	766.862		1200.76	718.341	714.199		916.502	1092.69
CG10359	10.3709	8.45874	10.3588		15.7784	9.93957	10.8691		7.3909	10.5449	8.70781		21.083	7.30853	11.0458		5.07335	6.27859	4.81522		6.64892	8.51076		5.83228	12.7027	5.61305		13.8594	4.90239	5.6654		5.94769	8.89455	10.5599		3.67569	7.5516
CG10361	4.92617	3.35433	4.46955		3.42557	4.35143	5.06051		2.97335	4.97241	3.87014		1.29244	3.16234	3.62933		4.53932	3.13929	4.17033		7.70804	5.06045		5.56101	3.5358	3.46688		2.32128	3.26826	5.0117		5.94769	5.9297	6.15361		3.85499	7.92178
CG10362	34.2758	31.0154	43.4335		39.965	45.6671	41.3202		49.2727	48.5239	48.9044		21.4061	43.7106	46.2345		35.825	42.8447	41.8753		40.7173	33.905		40.7581	45.2452	38.631		37.6185	50.9001	44.3063		38.6038	30.5561	53.7871		52.2665	55.5265
CG10365	36.4536	41.2728	58.7877		34.9304	37.5139	41.0122		35.9351	56.6684	40.9003		32.715	31.1315	37.0033		42.0554	44.127	41.9612		41.7176	37.8614		37.2995	42.0368	33.2931		30.996	43.2136	35.2998		40.1749	46.8325	32.1355		31.5571	21.7664
CG10366	23.3863	23.772	24.1355		23.9271	24.139	24.8625		23.6169	20.9184	27.003		16.9633	21.5742	24.064		32.8433	37.4505	34.4804		33.2446	34.1811		25.974	30.7091	28.2303		14.6787	22.2726	21.79		21.6586	21.1775	24.4625		29.4055	24.6538
CG10375	36.8685	40.3978	32.023		29.7402	32.3838	29.967		36.3598	40.5509	34.9192		30.2109	35.6291	37.7923		53.3592	48.6812	57.7397		45.0714	50.0525		39.334	40.3998	41.1623		29.5622	36.9797	40.5294		34.2272	41.3869	40.3403		42.136	44.3471
CG10376	39.4093	37.6268	44.0645		39.2902	42.1401	42.8604		44.1755	45.0947	46.1778		67.611	41.1105	41.8161		38.6287	40.7666	40.3705		41.8352	41.5417		40.3512	42.2332	42.4831		37.2088	39.5217	44.7421		43.9904	30.9797	39.1248		39.805	46.198
CG10383	38.3204	45.7939	39.4372		45.5185	53.8203	42.3763		51.4814	56.5826	55.5013		53.4749	66.6903	52.1518		55.0948	71.8058	64.2317		57.4278	51.1106		40.5547	53.168	45.6748		55.506	54.471	56.7992		54.2025	57.6028	66.4742		58.3628	64.4107
CG10384	0.155563	1.02088	0.683578		1.14186	0.91609	1.14412		0.339811	0.771582	0.263873		0.403889	0.632469	1.02568		0	0.176862	0		0.05884	0.322029		0.745989	0.392867	0.495269		0.546185	0.665756	0.0726333		0.673323	0.302536	0.303882		0.89651	0.222106
CG10395	16.2823	17.5009	15.512		14.5846	22.5358	18.3939		24.8912	18.6894	21.9894		21.5677	22.6986	20.6714		21.7175	25.247	21.1096		19.476	24.7502		24.1429	24.4232	24.8185		17.6145	23.5436	25.5669		23.2296	22.9927	22.9431		24.0265	31.539
CG10399	7.25962	6.31975	5.04796		5.24216	5.49654	6.02861		5.26708	8.40167	6.8607		4.20044	4.28673	7.02196		12.1493	8.66622	10.6623		6.41356	9.84488		6.98517	6.48231	6.16335		4.5743	9.68373	6.68226		8.30431	6.59528	7.44511		8.60649	7.92178
CG10405	0.518544	0.194454	0		0.363318	0.137413	0.132013		0.254859	0.171463	0.703661		0.727	0.281097	0.394492		0.400528	0.884308	1.28979		0.41188	0.736066		0.610355	0.130956	0.330179		0.136546	0.36314	0.581066		0.224441	0.665579	0.455823		0	0.370176
CG10407	2.74828	2.96542	6.1522		3.06225	2.0154	3.38834		3.56802	14.1457	2.9026		5.65444	4.49756	3.86602		3.91627	2.60871	3.0955		7.00196	6.02654		4.20467	4.91084	3.19173		5.3253	4.17611	3.84957		4.82548	4.2355	3.26673		3.85499	4.81229
CG10413	50.8692	46.912	72.0386		71.885	66.5997	71.1552		57.598	55.9825	61.0426		65.2684	65.2146	62.093		54.2938	54.606	45.3577		55.7803	50.8346		53.3043	64.0373	61.3033		62.4016	63.9731	59.414		66.8834	41.5684	55.4585		62.3971	61.0791
CG10417	57.9214	64.4129	69.462		68.9266	84.7383	72.8274		129.808	108.45	121.997		88.2093	117.709	111.72		88.6057	99.2194	86.3301		100.852	77.1029		95.0119	102.866	97.4579		81.5181	111	113.017		114.577	91.9708	109.246		112.422	136.891
CG10418	11.5117	16.48	9.88558		8.46012	8.06159	9.76899		18.6047	17.5749	17.6795		8.15855	12.9305	12.9393		21.228	20.3833	23.9041		12.0034	15.3654		15.7336	12.2444	12.7669		10.7189	14.7677	12.4203		13.1298	16.3369	16.5616		15.3303	12.7341
CG10420	14.7785	15.4105	17.2998		15.6227	15.6651	17.6018		14.6119	16.8033	13.6334		18.4173	15.8117	15.3063		17.2227	14.8122	16.5523		14.2981	12.3291		14.852	19.8398	15.4634		18.9799	17.1886	17.3594		9.65096	14.2192	13.7507		17.7509	18.0646
CG10424	18.2009	19.6398	18.1937		20.2939	19.7875	19.626		27.1	23.5761	23.8365		18.4981	26.2826	20.0402		27.1914	26.264	26.8277		24.0067	20.1038		31.8063	31.6913	32.5227		18.2289	26.9934	27.6733		20.0875	20.5119	24.4625		27.3435	28.4296
CG10425	19.1861	22.9456	27.0276		23.3042	21.6197	27.2828		28.2893	33.0065	30.6093		27.2221	28.5314	30.0603		27.0134	23.2131	24.4631		22.7122	20.8859		37.4351	40.4653	40.3369		23.3494	27.175	30.2881		26.9329	26.6231	26.2858		28.6883	29.5401
CG10428	16.9564	17.4522	13.3035		14.2213	11.4053	13.1573		14.5269	13.9742	14.7769		9.451	13.2818	11.677		16.5997	15.7407	15.0476		15.5926	16.4235		13.36	12.6372	13.4823		10.9237	13.1336	14.6719		13.9153	16.3974	14.9662		16.5854	14.8071
CG10431	3.73352	2.72235	4.15405		3.58128	4.16821	4.00441		2.97335	3.60071	3.51831		3.55422	3.93536	3.23483		2.8482	2.38763	2.75156		5.23676	3.49631		4.00122	3.5358	3.41185		5.12048	5.02343	3.63167		2.46885	2.42029	3.41867		4.9308	4.22001
CG10433	85.4042	109.38	98.1723		47.8542	75.1193	102.266		129.468	293.801	223.5		68.1764	97.611	122.293		153.803	165.587	169.479		111.325	82.8074		87.8233	95.4012	87.9928		66.6345	133.393	186.087		165.189	106.674	94.4313		144.607	58.2658
CG10435	37.6463	35.9254	37.3864		41.8335	41.5447	40.2201		38.6535	37.1216	37.294		34.0882	41.9538	48.2858		44.9481	43.7733	41.7893		60.1933	49.6385		42.9283	43.8702	50.0222		30.0402	33.1062	36.0988		35.4617	35.2152	40.0365		42.9428	45.6798
CG10444	55.2249	62.8086	70.2507		55.6914	62.2025	58.3499		56.8335	50.5815	64.9127		45.6394	63.3874	47.4968		57.587	50.2287	45.4867		59.4284	48.4884		45.7766	55.9181	49.4168		60.2851	52.1105	55.2013		50.387	38.6036	55.6104		44.6462	70.4076
CG10445	1.24451	0.923656	1.26199		0.622831	1.87798	2.46425		3.22821	2.22901	4.74971		1.53478	4.9192	3.55043		3.96077	3.53723	3.65441		3.58924	4.27838		1.9667	3.07746	4.73257		1.22892	2.42093	4.93906		2.35663	1.93623	4.02644		5.28941	4.73826
CG10459	0	0	1.15682		0	0	0		0	0	0		0	0	0		0	0	0		0	0		0	0	0		0	0	0		0	0	0		0	0
CG10462	28.4681	26.8833	27.0276		30.0516	32.8876	31.8592		41.5419	48.6096	43.0992		31.3418	45.3972	41.1061		31.5527	37.6273	33.5776		54.4858	42.6918		36.4178	36.3402	45.3446		40.8956	51.3843	49.5359		45.5615	36.4858	42.9233		44.6462	45.9019
CG10463	9.4375	12.2506	9.67525		9.13485	9.89377	7.34875		12.9978	13.0312	17.7674		6.543	14.8279	11.4403		15.4871	16.1828	16.9823		18.2992	14.9513		8.54497	8.83951	10.8959		7.98795	7.0207	8.9339		11.7831	13.8561	13.1429		12.1925	15.2513
CG10465	61.1882	70.7326	68.6733		68.2	72.0046	72.7834		107.211	96.9621	96.1377		100.245	98.9462	94.5992		71.3385	74.5472	75.1519		72.2555	65.8779		80.499	88.788	73.1897		88.1405	99.0766	92.898		102.345	88.2799	96.3306		97.1817	100.392
CG10466	5.18544	5.10441	6.4677		4.51552	5.77136	5.45655		6.45642	8.05874	8.44393		4.362	6.74633	6.46967		7.2095	6.85339	7.39481		5.53096	6.02654		8.61278	6.2204	8.69472		8.1245	10.7126	6.82753		4.71326	7.26086	7.44511		9.503	7.5516
CG10467	16.0749	24.6956	18.8247		16.9721	25.3299	23.3224		40.5225	43.8087	43.0992		10.5011	45.3972	50.8106		45.3041	44.127	42.0902		50.7201	39.9776		32.4844	36.6021	38.5209		22.257	34.2562	37.9146		40.736	34.005	44.0629		44.5565	44.3471
CG10469	8.19299	7.97261	4.73246		4.1522	6.68745	5.28054		9.51472	9.43044	7.65231		4.362	7.23825	9.07331		10.9033	10.2138	10.5333		12.2976	14.0773		4.95066	7.72639	7.64915		6.21285	10.5916	10.2413		6.95767	9.07607	11.6995		10.7581	12.4379
CG10470	38.2685	43.7521	38.1226		33.6848	38.6132	37.2718		39.3332	44.3231	42.7474		35.8653	41.251	41.7372		39.7413	36.2124	41.1444		26.831	32.2949		58.3906	44.0666	42.5381		50.3855	50.658	56.654		43.4293	55.485	41.4799		52.8941	45.4577
CG10472	5.96326	5.68778	4.36438		1.81659	3.0689	2.64027		8.41033	6.77277	9.23555		1.85789	3.93536	6.54857		7.56553	8.09142	8.38365		10.0616	6.90062		4.61157	3.99415	43.3085		3.61847	8.17064	8.0623		7.18211	11.9199	8.81258		4.5722	7.5516
CG10474	0	0	0		0	0	0		0	0	0		0	0	0		0	0	0		0	0		0	0	0		0	0	0		0	0	0		0	0
CG10476	0	0	0		0	0	0		0	0	0		0	0	0		0	0	0		0	0		0	0	0		0	0	0		0	0	0		0	0
CG10477	0	0	0		0	0	0		0.0849529	0	0.263873		0	0	0		0	0.176862	0.214965		0	0		0	0	0.275149		0	0.242093	0		0	0	0.151941		0	0
CG10479	5.75584	6.61143	5.73154		9.44626	12.642	9.63698		9.42977	22.3759	8.88372		9.69333	10.26	8.04764		10.7252	10.9212	8.55562		14.5923	5.65851		11.2577	11.0003	10.2906		7.44177	11.2573	10.096		9.08986	8.22897	9.87617		10.7581	11.1793
CG10481	0.103709	0.486135	0.262914		0.103805	0.183218	0.0880089		0.424764	0.171463	0.175915		0	0.421646	0.0788984		0.0890062	0.442154	0.343945		0.64724	0.0460041		0	0	0		0	0	0		0.336661	0.0605071	0.759705		0.179302	0.222106
CG10483	20.4825	22.1191	21.6116		19.152	22.719	16.9857		26.5902	24.0048	26.2114		17.7711	21.5039	21.5393		21.139	22.0635	22.7863		17.652	17.1135		20.0739	23.5065	21.3516		25.9438	26.6302	24.9859		25.8107	28.5594	29.9324		32.2744	31.7611
CG10486	0	0	0.105166		0	0	0		0.0849529	0	0		0	0	0		0	0	0.0429931		0	0		0	0	0		0	0	0		0	0	0		0.448255	0
CG10492	39.4093	34.0294	49.4805		49.3074	48.6902	41.6722		37.7191	39.6079	37.9977		33.8459	38.2292	35.4254		31.0632	40.5455	31.3849		55.4273	36.5733		44.0812	46.2274	52.8287		38.5743	41.8216	39.5852		37.9305	25.5945	39.2768		47.784	43.1626
CG10494	6.74107	6.56282	5.57379		5.86499	8.06159	6.60067		9.005	8.65886	9.32351		5.16978	9.41676	8.52103		8.27757	8.57779	9.15752		12.2976	10.581		9.29096	9.69072	9.0249		8.39759	9.80477	9.07916		9.53874	8.16846	11.7754		8.33754	11.3274
CG10495	7.25962	8.16706	7.83485		5.86499	8.01578	5.63257		7.81566	11.488	9.49943		6.30066	10.6114	6.46967		11.2593	10.8328	10.2753		8.41412	10.995		7.8668	7.66091	9.41011		6.48594	9.98634	7.6265		9.3143	9.92317	7.90093		8.24789	10.1428
CG10505	0	0.0972269	0.105166		0	0.0458045	0		0.0849529	0	0.263873		0.323111	0.0702743	0.157797		0.489534	0.353723	0.300952		0	0.55205		0.339086	0.130956	0.990538		0.136546	0.484186	0.363167		0.11222	0	0		0.358604	0.296141
CG10508	142.081	126.103	144.445		96.6426	107.824	97.5139		232.091	219.386	242.763		94.6715	143.219	140.755		160.612	164.083	158.043		165.635	111.284		114.069	105.878	112.866		180.104	234.891	183.835		212.658	179.948	246.752		179.84	195.823
CG10510	0.103709	0.243067	3.10239		0.0519026	0.137413	0.132013		0.0849529	0.0857313	1.05549		0	0.281097	0.236695		0.0445031	0.397939	0.472924		0.05884	0.230021		0.339086	0.196434	0.16509		0.204819	0.665756	0.0726333		0.448882	0.181521	0.531794		0.179302	0.370176
CG10512	38.8908	49.0996	48.9021		38.2003	44.7968	47.6568		85.1228	71.7571	75.2917		35.9461	62.5441	62.4086		88.4276	90.0668	84.6964		92.3788	89.7541		45.7088	57.0312	40.8872		39.0522	59.3733	59.0509		63.4046	65.1662	61.916		61.6799	61.5974
CG10513	18.512	28.6819	24.1355		3.84079	8.51963	14.3015		15.2915	18.175	18.9989		10.9858	9.62758	8.44213		23.8982	25.8218	26.4837		9.7086	12.2831		2.91614	7.59543	3.63197		17.6827	15.7966	14.8898		11.5587	17.6681	14.2825		12.9994	3.55369
CG10514	13.3784	40.495	20.4022		1.71278	11.3137	17.3378		48.3382	43.2086	53.2144		3.71578	12.7197	18.62		52.7807	55.8883	57.5677		22.5946	23.5541		1.76325	1.57147	3.41185		5.3253	19.9122	23.6785		50.1626	38.301	40.3403		36.0397	8.14388
CG10516	6.89663	7.38925	7.41419		7.88919	5.67976	7.21673		9.68463	6.94423	9.23555		4.60433	8.57347	9.7045		10.6807	9.55053	8.0397		8.17876	9.61486		8.74842	7.13708	8.96987		4.5743	7.92855	8.716		6.95767	7.07934	7.14123		9.68231	7.18142
CG10527	377.189	463.432	427.341		443.248	396.987	409.286		338.112	398.393	398.184		354.776	306.396	342.103		461.942	472.088	490.379		361.278	334.404		537.587	527.097	514.749		345.257	363.503	427.955		338.12	397.35	362.379		341.301	346.633
CG10543	74.7222	47.5926	95.0699		100.847	94.6321	93.3335		75.693	68.1564	75.0279		60.0179	69.0796	75.7425		57.3645	68.0917	53.9133		114.091	65.5099		62.0527	84.27	81.004		69.1606	64.4573	66.8953		72.0455	36.7883	70.1967		80.4169	85.4367
CG10550	1056.53	1239.06	1179.01		963.259	961.482	963.962		1070.24	1007	1004.21		1527.02	1123.12	891.157		776.89	742.775	766.137		713.435	704.369		806.821	667.678	679.674		1307.7	1023.93	916.705		1055.55	1081.69	1033.12		718.104	888.942
CG10553	255.487	346.225	329.222		340.377	389.521	366.513		318.233	282.828	308.467		351.383	383.768	371.296		240.851	224.614	215.266		244.009	196.116		220.338	184.909	164.925		602.51	270.297	236.857		373.021	332.85	398.389		400.65	492.187
CG10555	24.4753	18.8134	32.4962		32.8024	37.239	34.9395		33.8962	34.2068	32.2805		19.1443	30.5693	33.5318		34.5344	32.9847	25.7529		39.7758	31.7889		30.5856	37.0605	37.6955		21.3695	32.0773	33.2661		32.9928	21.1775	33.427		42.3153	33.9822
CG10559	9.12637	12.445	7.6771		11.0552	8.01578	8.27284		7.47585	8.40167	5.45337		25.1219	8.57347	9.7834		6.54195	5.21742	5.54611		8.826	8.78679		5.08629	7.13708	5.11778		10.4458	5.68919	3.4864		4.9377	8.10796	4.71017		6.81347	5.55265
CG10560	164.015	219.976	144.761		96.7464	177.905	143.103		446.172	439.63	475.059		150.731	426.495	365.536		250.552	259.633	243.556		333.917	283.892		152.453	176.79	147.645		334.128	428.626	411.976		477.161	419.738	544.177		334.667	422.667
CG10561	47.9135	46.6689	53.1613		46.7642	45.3464	44.4445		47.1488	51.7817	46.7935		35.9461	48.2785	47.7335		55.7179	57.8338	58.9865		43.012	62.6576		58.4584	52.6442	60.0926		59.1245	55.1367	60.3583		41.6338	60.6282	58.5733		48.8598	42.4963
CG10562	111.28	140.639	114.683		152.126	140.528	144.819		138.048	113.68	110.651		259.135	111.947	152.511		106.629	98.8215	90.0705		117.092	119.749		103.014	134.164	99.7141		150.542	129.217	106.989		117.27	114.056	125.959		147.117	136.669
CG10565	75.4481	85.1222	84.2378		82.6289	88.082	81.4083		83.0839	82.3878	76.9629		78.6775	81.6587	87.0249		112.593	116.463	111.825		112.855	114.09		104.032	110.658	115.123		76.8755	86.9114	88.1768		77.7688	80.4745	84.8591		97.1817	80.1802
CG10570	0	0	0		0	0	0		0	0	0		0	0	0		0	0	0		0	0		0	0	0		0	0	0		0	0	0		0	0
CG10576	87.4265	89.6432	86.2885		90.6738	97.0597	84.7526		97.1861	100.734	94.5545		86.2706	103.163	104.461		113.527	129.463	122.315		116.15	117.449		103.828	119.235	116.168		97.6988	98.774	101.251		92.0208	86.1017	104.08		95.299	91.2855
CG10581	4.0965	5.25026	5.46862		4.67123	5.95458	6.11662		5.60689	6.34412	5.10154		6.70455	4.07591	6.15407		5.29587	6.27859	5.97604		3.70692	3.81834		3.59431	3.47033	3.57694		9.01205	5.93128	6.3191		6.62101	11.9804	8.12884		3.40674	8.14388
CG10584	19.1861	14.584	15.0387		11.8857	16.5354	13.9934		12.9978	17.9178	14.513		21.2445	15.6009	13.4127		14.686	14.1489	12.253		11.8268	14.3533		14.7842	13.6194	13.2072		20.004	13.7993	12.0571		18.853	19.7858	14.8142		19.7232	14.4369
CG10585	50.7136	48.176	61.6272		52.733	48.5528	49.197		36.4448	43.9802	38.8773		57.5945	39.5644	40.8694		46.5057	41.872	41.4453		38.6579	43.6119		53.3043	52.4478	56.5157		48.4056	42.6689	52.8044		41.5216	45.9854	38.8969		42.5842	48.8633
CG10587	0	0	0		0	0	0		0	0	0		0	0	0		0	0	0		0	0		0	0	0		0	0	0		0	0	0		0	0
CG10588	0	0	1.99815		0	0	0		0.0849529	0.171463	0		0	0	0		0	0	0		0	0		0	0	0		0.409638	0	0		0	0	0		0	0
CG10589	0	0	6.4677		0	0	0		0	0	0		0	0	0		0	0	0		0	0.0460041		0	0.0654778	0		0	0	0.0726333		0	0	0		0	0.148071
CG10591	0	0	0		0	0	0		0	0	0		0	0	0		0	0.0442154	0.0429931		0	0.0460041		0	0	0.0550299		0	0	0		0	0	0		0	0
CG10592	0.0518544	0.486135	0.0525829		0	0	0		0	1.02878	0		0.484666	0	0		0	0	0		0	0		0	0	24.7084		0	0	0		0	0	0		0	0.0740353
CG10597	0	0	0		0	0	0		0	0	0		0	0	0		0	0	0		0	0		0	0	0		0	0	0		0	0	0		0	0
CG10598	0	0	0		0.0519026	0	0		0	0	0		0	0	0		0.0890062	0	0		0	0		0	0	0		0	0	0		0	0	0		0	0
CG10600	49.9358	41.9048	65.5709		65.501	75.9438	69.175		85.1228	80.6731	98.6885		54.2826	67.3228	80.3975		64.752	75.122	64.4896		93.791	68.3621		47.6077	65.1505	78.6927		54.8916	74.0805	75.9018		76.3099	44.4727	71.0324		86.4235	90.0269
CG10602	52.5804	64.4615	57.9464		61.9716	58.8588	54.7856		90.7296	87.9603	92.3555		67.4494	99.649	93.4946		77.4354	70.2583	73.9481		85.9652	84.0496		76.7691	75.7579	79.0229		72.3695	101.558	91.5906		92.0208	108.671	87.4421		86.8718	82.2532
CG10616	47.706	45.1133	56.1585		48.6846	49.194	53.0254		59.0422	63.9555	60.7787		41.1966	49.2623	55.6234		67.1997	68.5339	63.5008		55.7215	51.0646		58.3906	64.2992	60.863		53.7309	57.7997	60.0677		55.5491	53.1858	61.0043		57.8249	70.5556
CG10621	1.34821	0.583362	1.78782		1.55708	0.595458	1.23213		0.934481	4.71522	0.175915		7.51233	0.210823	0.315594		1.06807	0.884308	1.2468		0.05884	0.598054		1.49198	0.196434	0.935508		1.43373	0.121047	0.581066		1.23443	0.484057	0.151941		0	0.0740353
CG10623	15.5045	18.619	16.511		14.1694	19.1463	16.9857		26.3354	26.2338	28.6742		23.6679	23.2608	25.642		21.317	22.1961	24.3771		17.5343	18.5397		24.2786	20.822	21.4617		23.2128	24.5725	22.8795		26.2596	29.0434	23.0191		24.3851	27.4671
CG10628	22.9715	27.2722	23.0839		15.5708	17.9554	15.4016		29.0539	31.1205	31.3129		9.85488	20.5201	20.987		35.558	32.4541	37.275		19.0642	24.0602		23.3291	19.5779	22.012		14.9518	19.4885	23.2427		19.3019	23.5978	24.0067		22.9507	22.8029
CG10631	35.987	26.6402	41.7508		40.5359	38.3842	38.1959		48.4231	34.1211	42.9233		31.4225	46.5216	53.572		35.6915	41.2088	37.6189		65.6066	51.2486		32.1454	33.1973	39.5115		28.5381	45.1504	43.7979		45.786	30.3746	43.0753		48.4115	52.8612
CG10638	147.889	180.405	159.221		95.5526	132.054	105.259		200.149	210.642	229.921		114.301	144.414	129.314		180.683	180.841	203.83		104.206	89.202		194.771	191.588	163.439		186.59	226.962	238.746		214.341	230.835	236.572		184.681	246.463
CG10639	49.4691	57.5097	56.9999		43.0791	52.3087	51.4852		35.5103	37.1216	37.6459		41.7621	33.9425	35.6621		37.8721	33.3826	33.5346		25.5954	33.629		34.7224	28.6793	27.7901		41.4418	38.6139	37.1883		36.3594	40.1767	32.3634		36.219	31.3169
CG10646	11.1487	15.3132	13.9871		12.0933	14.062	13.7294		16.5658	17.4035	17.3277		15.4285	19.466	15.9375		18.3798	18.3936	17.7991		16.5929	12.5131		18.3106	17.1552	19.5906		14.0643	17.7938	17.5773		18.2919	16.5184	14.3584		16.7647	24.8759
CG10650	13.0673	13.6604	14.9861		15.2074	12.184	12.3213		20.3037	16.0318	18.2952		11.2281	10.1898	10.6513		13.6624	12.115	13.8438		9.35556	7.91271		5.62883	4.97632	9.85035		6.69076	6.2339	5.0117		15.4864	18.4547	18.9167		14.1649	17.8425
CG10651	0	0	0		0	0	0		0	0	0		0	0	0		0	0.0442154	0		0	0		0	0	0		0	0	0		0	0	0		0	0
CG10654	14.3637	15.7994	16.6688		17.0759	11.7718	18.8779		12.2332	14.5743	18.0313		16.5594	11.525	14.4384		15.3091	13.3973	14.3167		12.0622	16.0094		9.96913	8.77403	10.0154		15.3614	14.6466	18.4489		14.4764	10.5887	10.9398		8.69614	5.92282
CG10657	54.0323	49.1968	58.3144		54.861	56.7976	52.8054		34.9156	37.0359	37.6459		44.8316	38.2995	38.029		38.7622	41.6509	44.8848		41.2468	29.2126		34.3833	33.3282	29.8262		50.1807	39.1586	34.1377		34.3395	31.7057	43.835		34.157	49.8998
CG10659	0	0	0.0525829		0	0	0		0	0	0		0.323111	0	0		0	0	0		0	0		0	0	1.26569		0	0	0		0	0	0		0	0
CG10660	26.0309	29.8973	31.2342		29.8959	23.2229	28.7349		25.0611	31.1205	31.225		28.1914	21.1526	25.7998		22.9191	25.5123	25.4949		35.8336	28.8906		31.535	34.114	33.7883		30.245	28.8696	26.4385		23.6785	21.9036	22.1834		23.6679	23.3952
CG10663	9.02266	10.4519	11.726		14.2213	8.61124	11.5732		4.75736	8.14447	6.24499		22.8601	4.56783	6.70636		5.07335	4.90791	4.25631		6.1782	4.14037		6.64609	4.97632	10.1805		12.494	5.02343	6.537		4.9377	6.05071	4.02644		4.48255	4.44212
CG10669	8.97081	11.1325	11.8312		11.4705	13.2375	10.9131		14.8667	13.8885	16.9758		10.0972	16.655	14.754		11.5708	14.0163	11.6511		13.7686	10.765		12.4784	12.5717	14.693		13.8594	15.8571	14.9625		16.4964	9.62063	13.8266		14.8821	15.3253
CG10671	85.5079	100.095	86.9721		84.0821	85.1963	83.1244		67.6225	95.5904	81.8886		68.8226	70.3446	68.9572		90.7863	88.7846	82.4607		75.8448	70.2483		108.372	100.508	109.289		94.012	90.7244	87.5958		78.1054	78.4172	68.2975		76.2033	73.517
CG10672	75.137	110.304	66.0967		66.0719	84.0512	80.0881		108.995	109.993	116.016		84.9782	114.828	110.537		104.093	97.7603	105.29		84.6708	94.9525		126.683	108.824	105.602		87.1847	115.902	116.649		111.435	146.73	111.677		97.7196	96.2459
CG10674	33.0313	41.127	25.5027		25.588	30.231	29.615		25.7407	29.1486	25.5077		19.9521	22.6986	25.5631		43.702	33.1616	36.2432		34.5979	30.1787		35.7397	32.0841	30.8167		24.9197	28.567	23.4606		25.8107	32.6739	28.1091		27.4332	22.4327
CG10680	62.1734	62.5169	64.7295		68.0961	52.1255	75.2916		47.9984	55.7253	38.6134		84.9782	64.7226	53.1775		55.8069	50.8477	48.1522		62.8411	59.2533		37.9098	38.9593	40.9422		49.2249	41.5795	48.1559		46.3471	71.701	36.9976		45.991	29.7622
CG10681	14.7266	15.4591	12.6199		13.4947	12.8711	10.6931		12.4031	10.5449	14.2491		16.5594	11.2439	9.54671		10.2357	10.3464	11.2642		11.8268	11.9151		11.122	11.0003	12.9871		12.6988	12.7704	14.454		10.8854	13.9771	13.5228		13.9856	14.5109
CG10694	0	0	0.999075		0.0519026	0	0		0	0	0.0879576		0	0.0702743	0.0788984		0	0.0442154	0.128979		0	0		0	0.0654778	0		0	0	0.290533		0	0.181521	0.227912		0	0
CG10700	0	0	0.157749		0	0	0		0	0	0		0	0	0		0	0	0		0	0		0	0	0		0	0	0		0	0	0		0	0
CG10702	46.9801	53.7179	63.9408		48.0099	32.7044	43.5204		25.6558	20.4898	24.2763		38.3694	17.1469	21.6182		25.7673	24.5838	23.4742		14.71	21.76		16.7508	17.2862	19.3155		26.0803	18.7017	15.4709		23.5663	19.5438	20.2841		22.1438	18.7309
CG10710	5.39286	4.42383	3.57564		7.42207	3.0689	2.86029		2.12382	1.88609	2.11098		15.0247	2.03796	2.68255		3.02621	3.09508	3.61142		2.70664	4.83043		6.03573	6.15492	5.83317		11.8795	2.05779	0.8716		1.68331	4.2355	2.20314		3.31709	2.44316
CG10713	9.85234	9.23656	10.4114		10.5881	13.0085	10.4291		10.9589	8.91605	8.53189		6.21989	10.752	8.83662		9.92419	9.4621	9.02855		17.1813	9.24683		6.37482	7.399	8.41957		7.78313	9.19954	7.04543		9.08986	5.68767	8.66064		10.3099	9.69862
CG10721	19.8084	18.4245	17.1946		16.5569	17.6347	18.0858		22.8523	25.3765	27.7067		11.632	25.0177	22.8805		27.9479	22.3288	24.2481		20.241	18.3556		22.99	23.703	24.3232		15.9076	24.6935	23.0974		25.6985	28.4989	25.83		26.2677	27.245
CG10725	0	0	0		0	0	0		0	0	0		0	0	0		0	0	0		0	0		0	0	0		0	0	0		0	0	0		0	0
CG10730	0.0518544	0.194454	0.473246		0.0519026	0.183218	0		0.169906	0.257194	0.0879576		0.323111	0.281097	0.394492		0.445031	0.221077	0.214965		0	0.414037		0.745989	0.785734	1.32072		0.955823	0.786803	1.5253		0.11222	0.363043	0.227912		0	0.444212
CG10731	15.66	13.077	12.7251		12.1452	15.0239	14.4775		18.7746	18.175	19.3507		13.813	18.2713	18.0677		20.7384	17.244	20.2067		13.592	17.5736		19.9383	15.5837	17.6096		18.2972	16.765	19.3931		18.7408	23.5373	18.3089		17.8405	20.0636
CG10734	0.155563	0	9.46492		0.0519026	0.0458045	0.132013		0	0	0		0.242333	0.351372	0		0.356025	0.0884308	0		0	0		0.0678172	0.0654778	0		0.341365	0	0		0.11222	0	0		0	0.0740353
CG10737	605.245	529.206	616.745		673.436	754.308	631.948		797.113	814.447	760.218		610.68	841.113	794.191		765.72	765.988	662.867		923.964	776.182		704.621	855.73	794.686		780.634	861.186	811.459		754.458	739.034	760.541		849.712	815.795
CG10738	60.5659	29.2167	70.5662		99.1858	57.622	60.0221		17.2454	9.77337	10.9947		61.5526	13.7035	18.5411		7.38751	8.79887	7.52379		14.5923	20.0578		10.9864	10.3455	11.9415		91.1446	19.428	12.6382		14.7009	9.80216	13.4468		16.4061	13.3264
CG1074	11.1487	16.2855	14.25		15.2074	17.6805	14.7415		22.8523	21.6043	25.2438		11.4704	23.6824	21.776		21.05	23.7879	24.635		16.1222	20.6559		23.2613	21.0184	21.3516		16.5221	24.5119	24.9132		21.9952	20.996	24.3865		23.13	26.4306
CG10747	33.9646	34.1267	34.6521		35.9685	36.323	36.2157		44.6852	50.1528	49.2563		32.2303	49.2623	43.7886		44.4141	36.9199	42.0472		44.483	43.6579		61.5102	62.8587	58.4968		43.2851	63.731	74.1586		42.9804	55.9691	46.8738		47.6047	39.831
CG10748	0	0	0.420663		0	0	0		0	0	0		0	0	0		0	0	0		0	0		0	0	0		0	0	0		0	0	0		0	0
CG10749	0	0	8.93909		0	0	0		0	1.45743	0		0	0	0		0	0	0		0	0		0	0	0		0	0	0		0	0	0		0	0
CG10750	0	0	2.41881		0.0519026	0	0		0	0.257194	0		0	0	0		0	0	0		0	0		0	0	0		0	0.121047	0		0	0	0		0	0
CG10752	0	0.14584	1.41974		0	0	0.0440045		0.0849529	0	0		0	0	0		0	0	0.0429931		0	0		0	0.130956	0.0550299		0.477912	0	0		0	0	0.303882		0	0.222106
CG10754	25.7716	25.9596	25.713		24.1866	22.8106	24.4225		27.5247	31.0347	27.3548		13.7322	22.8392	27.0621		39.8748	33.869	34.3085		37.7164	29.5347		30.2465	31.2984	31.5321		23.8956	25.2382	25.2764		24.2396	25.1105	24.9943		30.3917	24.0615
CG10761	0	0	3.26014		0	0	0		0.0849529	0.428656	0		0	0	0		0	0.132646	0.343945		0	0.230021		0	0.130956	0.0550299		0	0	0		0	0.0605071	0		0.358604	0
CG10764	0.103709	0.14584	0.210332		0.20761	0.0458045	0.264027		0.169906	0.171463	0		1.37322	0.0702743	0.236695		0.311522	0.0884308	0.128979		0	0.322029		0.0678172	0.0654778	0		2.38956	0.0605233	0.0726333		0.224441	0	0.455823		0.179302	0.222106
CG1077	0	0	0.36808		0	0.0458045	0.0440045		0.0849529	0	0		0	0	0.157797		0	0.0884308	0		0	0		0	0	0		0	0.0605233	0		0.11222	0	0		0	0
CG10778	14.26	16.723	15.9326		14.4289	14.7032	15.5336		14.6119	15.6031	12.6659		10.178	12.9305	14.754		20.0264	21.4445	24.764		15.1807	16.7455		16.2761	17.0897	15.0232		13.4498	14.4045	19.5384		13.4665	13.9771	16.1057		18.4681	15.8436
CG10793	0	0.0972269	0.420663		0.155708	0.229022	0.352036		0.0849529	0	0.175915		0.242333	0.421646	0.867882		0.0445031	0.0884308	0		0	0.230021		0.0678172	0.0654778	0.16509		0	0.18157	0.145267		0.448882	0.0605071	0.303882		0	0.222106
CG10795	22.5567	25.6193	21.4538		20.9686	23.6809	22.7063		26.3354	27.1768	25.8595		19.5482	24.9474	25.7998		29.9061	28.2536	27.3436		34.5979	29.5347		27.0591	24.6197	22.5622		24.0321	25.6619	26.947		22.6685	23.7188	27.1215		32.7226	25.6162
CG10799	4.20021	0.0972269	0.157749		0	0.137413	0.220022		1.27429	1.80036	0		0.646222	0.351372	0.236695		2.22515	1.32646	0.257958		0	0.368033		2.84832	0.720256	0.990538		0.136546	0.121047	2.6148		0.785543	0.242029	0		0.089651	0.0740353
CG10801	0	0	0.578412		0	0.091609	0		0.0849529	0	0		0	0.0702743	0.157797		0	0.0884308	0.0429931		0	0.0460041		0	0	0.0550299		0	0.0605233	0		0	0	0		0	0
CG10802	43.7133	45.5508	40.2259		38.2003	44.6136	38.1079		55.9839	47.8381	61.9222		34.8152	50.5975	50.8895		50.066	56.2862	53.2254		38.0106	49.3164		57.7124	51.7275	50.0222		45.6747	59.3128	62.5373		53.4169	64.6821	61.3842		58.811	63.9665
CG10803	22.8159	13.077	24.1881		26.107	25.2841	27.1948		29.3937	26.5767	26.0355		26.4951	27.407	22.6438		16.0656	19.5874	18.917		36.4808	22.128		17.5647	20.691	23.2226		22.3253	25.6619	26.8017		28.6162	16.942	28.413		27.0746	31.391
CG10804	28.831	17.4036	29.8671		38.1484	35.8649	32.2553		46.809	37.8932	40.2846		23.8294	37.3157	35.4254		22.8301	27.3251	23.6892		33.5976	25.2563		25.1602	27.7626	32.3025		33.7952	37.585	32.3218		34.7883	20.4514	46.8738		56.3008	49.8258
CG10809	20.638	19.7857	26.4492		25.6918	25.7879	24.2905		19.7091	24.5191	21.9015		20.0329	17.2172	21.8549		21.406	19.0126	18.487		26.2426	19.5978		21.3624	21.0839	21.2966		19.9357	21.3042	22.0805		17.9553	12.888	23.3229		28.3297	19.5453
CG10814	0.0518544	0	0.0525829		0	0	0		0	0	0		0	0	0		0	0	0		0	0		0	0	0.715388		0	0	0		0	0	0		0	0
CG10822	0	0	1.05166		0.0519026	0	0		0	0	0		0	0	0		0	0.0884308	0.0429931		0	0		0	0	0.0550299		0	0	0		0	0	0		0	0
CG10827	0.207418	0.0486135	0.157749		0.155708	0.366436	0.264027		0	0	0		0.727	0	0		0.623043	0.530585	0.343945		0.2942	0.0460041		0	0.261911	5.61305		0.136546	0.242093	0.145267		0	0.181521	0.0759705		0	0.0740353
CG10834	0.0518544	0.14584	0.893909		0	0	0.0440045		0.0849529	0	0		0.565444	0	0		0.133509	0.48637	0.0429931		0	0.0920083		0	0.0654778	0.11006		0	0	0.290533		0	0.0605071	0		0	0.222106
CG10839	0	0	1.36716		0	0	0		0	0	0		0	0	0		0	0	0		0	0		0	0	0		0	0	0		0	0	0		0	0
CG10841	0.155563	0.0972269	12.7251		0.0519026	0	0.0880089		0.169906	0.428656	0.0879576		0.0807777	0	0.0788984		0	0.176862	0.128979		0.47072	0		0.203452	0	0.0550299		0	0	0.2179		0	0	0		0	0.0740353
CG10845	0	0	16.3533		0.0519026	0	0		0	0.342925	0		0	0	0		0	0	0.0429931		0.47072	0		0	0.0654778	0		0.0682731	0	0		0	0	0		0	0
CG10853	0	0	0		0	0	0		0	0	0		0	0	0		0	0	0		0.23536	0		0	0	0		0	0	0		0	0	0		0	0
CG10859	0	0	7.72969		0.0519026	0.091609	0.0440045		0	0	0.0879576		0	0.0702743	0.0788984		0.445031	0.176862	0.171972		1.58868	0.414037		0.0678172	0	0.0550299		0	0	0		0	0.0605071	0.455823		0.089651	0.222106
CG10862	0	0	5.04796		0	0	0		0	0	0		0	0	0		0	0.0442154	0		0.82376	0		0	0	0		0	0	0		0	0	0		0	0
CG10863	126.836	199.315	139.187		196.97	149.552	177.206		229.033	233.446	241.62		159.374	216.023	249.319		186.779	205.469	223.392		170.401	217.922		171.035	150.534	181.103		138.663	199.848	196.982		202.221	218.915	181.721		215.7	125.712
CG10864	2.90385	2.33345	5.31087		4.25601	6.50424	6.24863		7.5608	8.31593	6.77274		2.181	6.88688	9.54671		5.42938	5.65957	3.48244		5.0014	3.77234		3.66213	5.56562	5.50299		3.5502	6.96018	5.6654		6.17213	1.93623	5.84973		5.82731	8.73616
CG10866	52.1655	63.1003	53.0036		67.6809	61.378	67.8109		49.0178	46.1234	43.627		38.2886	54.1815	45.9978		39.9638	39.8381	41.6603		43.8358	58.5173		42.9961	44.394	49.3618		38.4377	47.8739	48.8822		51.0603	30.8586	45.6583		39.805	39.3868
CG10869	0.881525	0.388908	25.1346		0.363318	0.732872	0.748076		1.01943	0.514388	1.14345		0.969333	1.12439	0.394492		0.890062	1.19382	1.2468		2.29476	0.690062		0.542538	0.91669	0.825448		0.136546	1.0289	0.8716		0.448882	0.605071	1.74732		0.717208	1.48071
CG10874	213.225	157.022	173.839		112.473	130.818	106.051		156.738	160.06	178.29		108.081	97.5407	90.6542		138.538	139.279	137.191		116.797	66.66		153.809	150.73	156.89		179.149	159.237	135.316		165.076	147.577	209.223		216.866	268.526
CG10877	0.362981	0.486135	0.36808		0.519026	0.274827	0.132013		0.254859	0.514388	0.175915		1.69633	0.421646	0.157797		0.534037	0.707447	0.55891		1.29448	0.138012		0.47472	0.851212	1.04557		0.341365	0.0605233	0.508433		0.336661	0.605071	0.303882		0	0.888423
CG10880	6.17067	5.97946	6.78319		3.73698	5.45073	4.9285		6.20156	6.25838	7.30048		8.724	7.51935	6.07518		7.03149	6.41124	5.80406		6.06052	6.48658		6.10355	6.08944	4.89766		6.89558	6.96018	5.73803		5.04992	5.9297	6.45749		7.26173	7.03335
CG10887	0	0	0.525829		0	0	0		0	0	0		0	0	0		0	0	0		0	0		0	0	0		0	0	0		0	0	0		0	0
CG10889	7.36332	6.70866	8.78134		11.7819	7.92418	8.71289		6.20156	5.31534	7.21253		5.16978	6.60579	8.20543		11.3928	8.66622	8.21168		11.0619	8.83279		6.64609	7.72639	8.58466		5.39357	5.93128	8.13493		6.73323	6.59528	5.77376		6.09627	5.70072
CG10898	23.6456	23.7234	20.5073		25.588	23.7267	22.5303		23.1072	20.3183	24.1884		21.4061	21.8553	23.8273		28.7045	29.4917	28.4184		33.48	28.0625		25.974	28.4829	30.0463		27.241	27.5381	29.5618		24.3518	26.0786	27.8812		27.2539	26.0604
CG10899	2.69643	9.86854	3.73339		0.570928	0.183218	0.39604		0	0.171463	0.0879576		8.80477	0	0		0.178012	0	0.128979		0	0		0	0	0		0.273092	0.0605233	0.145267		0.11222	0.181521	0.151941		0	0
CG1090	10.2153	6.36836	24.451		70.4318	59.4084	60.8142		24.7213	21.69	23.5726		35.5422	55.3059	62.2508		13.0839	18.5705	15.4775		58.5458	52.3987		48.5571	59.9122	56.2405		23.1446	31.5326	23.0248		23.6785	7.13984	34.1108		72.5276	75.1458
CG10903	10.8894	11.3756	9.67525		12.5604	13.1001	11.5732		11.2138	10.3735	10.9067		13.7322	16.1631	17.5154		12.3719	11.0096	12.597		12.1799	13.9393		16.3439	15.7802	11.7764		11.4016	12.4073	14.5993		12.7931	14.6427	12.991		13.1787	13.4004
CG10904	13.6896	14.8271	11.8312		12.3009	13.3291	13.0253		16.0561	16.0318	15.2167		10.9858	13.4927	16.6476		15.6206	18.0841	16.7673		19.8879	17.3896		19.5314	16.0421	16.8391		12.4257	13.3756	17.2141		11.4465	19.1203	14.0545		17.4819	17.1762
CG10907	12.7562	13.4659	12.357		9.34246	13.7413	13.6854		16.8207	19.461	22.2533		14.2977	19.8876	18.2255		15.4426	14.4584	18.1861		18.1227	15.1354		18.1072	18.7921	16.2888		15.5663	21.8489	19.7563		19.0775	23.0532	20.2082		20.0818	27.171
CG10909	0	0	0.105166		0	0	0		0	0	0		0	0	0		0	0	0		0	0		0	0	0		0	0	0		0	0	0		0	0
CG10910	0	0.0486135	0		0	0.0458045	0		0	0	0		0	0	0		0	0	0		0	0		0.135634	0	8.52963		0	0.0605233	0		0	0	0		0	0
CG10911	0	0	0		0	0	0		0	3.94364	0		1.93867	0	0		0	0	0		0	0.0460041		0	0	128.385		0	0	0.0726333		0.11222	0	0.455823		0	0
CG10912	0	0	0		0.0519026	0	0		0	0.0857313	0		0.565444	0	0		0	0	0		0	0.0460041		0	0	34.2286		0	0	0		0	0	0.227912		0	0
CG10914	9.23008	11.1325	9.30717		11.211	9.48153	9.54897		10.0244	11.9166	12.9298		7.83544	8.64374	10.6513		12.4609	11.2749	13.5858		20.947	11.7311		12.2749	12.0479	12.6569		11.1968	12.6494	12.0571		10.6609	12.404	10.6359		12.5511	12.4379
CG10915	81.7225	70.3923	87.235		89.3243	89.4562	86.0287		80.1955	80.073	85.9346		52.2632	69.5716	66.8269		76.2338	78.6592	69.6058		94.7912	67.3961		69.8517	76.3472	83.2602		60.4899	77.0461	66.8953		68.7911	52.7017	82.6559		98.0782	90.3971
CG10916	35.261	42.1965	37.9123		34.5152	37.5597	35.7316		44.3454	38.922	45.4741		36.1077	39.4239	41.6583		49.3984	54.5618	52.4086		50.2494	42.1398		47.2686	44.263	51.8381		37.2088	46.3608	56.1455		37.145	44.2307	45.5823		41.2394	56.4149
CG10918	0	0	0		0	0	0		0	0	0		0	0	0.157797		0	0	0		0	0		0	0	0		0	0	0		0	0	0		0	0.0740353
CG10919	0	0	1.99815		0.103805	0.0458045	0		0.169906	0.514388	0		0	0.140549	0		0	0.0884308	0		0	0.0460041		0.203452	0	0		0	0	0		0	0	0.227912		0	0
CG1092	2.28159	1.60424	1.78782		1.71278	1.19092	3.16832		4.5025	10.4592	4.22197		9.61255	4.9192	7.02196		5.7854	6.41124	6.06202		9.17904	6.11855		3.18741	3.5358	1.26569		4.50602	1.0289	3.4864		4.3766	6.35325	6.15361		6.45487	2.22106
CG10920	0	0	4.41696		0	0.0458045	0.0440045		0	0.342925	0		0	0	0		0.133509	0	0		0	0		0	0	0		0	0	0		0	0	0		0	0
CG10924	1.91861	0.437521	0.420663		1.03805	0.183218	0.484049		0	0.257194	0.175915		1.13089	0.210823	0.157797		0.178012	0.265292	0.257958		0	0.0920083		3.11959	1.63695	3.30179		6.89558	0.786803	3.0506		0.448882	0.363043	0.227912		0.179302	0.0740353
CG10927	2.28159	2.28483	2.20848		1.60898	2.29022	1.80418		2.20877	1.62889	2.11098		1.21167	1.82713	2.76144		1.3796	3.62566	2.27863		2.88316	2.07019		2.50924	2.42268	3.30179		2.04819	2.72355	2.54217		1.23443	3.63043	3.64658		1.97232	2.5172
CG10931	0	0	0.315497		0	0	0		0	0	0		0	0.0702743	0		0	0	0		0	0		0	0	0		0	0	0		0	0	0		0	0
CG10932	20.7936	20.7093	18.7195		17.7507	19.6043	17.2938		22.4276	25.1193	22.5172		17.6095	24.5257	23.0383		34.9349	30.5529	28.2035		17.1813	24.1982		26.5843	28.1555	26.4143		19.5261	17.7333	21.6447		20.7608	26.3206	23.8547		21.2473	20.952
CG10933	5.65213	7.97261	8.51843		7.99299	6.00039	8.66888		8.49529	7.02997	7.4764		8.88555	8.08155	7.88984		8.32208	9.37367	8.0827		10.1205	8.55677		9.35877	8.97046	8.52963		10.4458	13.1941	10.6045		7.74321	8.04745	5.69779		8.87545	7.5516
CG10934	0	0	4.46955		0	0	0		0	0.0857313	0		0	0	0		0.0445031	0	0		0	0.0920083		0	0	0		0	0	0.0726333		0	0	0		0	0
CG10936	78.8187	59.989	89.8116		102.611	68.7525	63.1024		80.5353	79.5586	76.875		122.944	55.2356	59.016		62.2153	70.7004	59.1585		67.313	53.5028		3.52649	1.7679	4.2373		69.9116	4.59977	2.03373		65.4245	47.4376	82.8838		53.3423	59.8205
CG10939	535.293	539.998	608.594		538.593	579.702	576.987		504.79	514.559	482.448		485.07	510.543	479.623		426.963	431.587	408.219		495.433	434.371		484.69	520.942	454.767		629.136	562.564	506.399		515.765	403.522	495.859		452.558	534.831
CG10943	0	0	0		0	0	0		0	0	0		0	0	0		0	0	0		0	0		0	0	1.04557		0	0	0		0	0	0		0	0
CG10947	63.5216	64.8018	77.2443		103.649	61.9735	72.5634		41.8818	37.8932	36.8543		117.612	41.1807	43.7886		41.0318	49.0791	49.657		37.4811	61.3235		40.2834	35.4235	51.618		101.044	34.0746	40.8925		41.6338	64.3191	45.3544		53.9699	23.9874
CG10948	42.1576	34.078	37.1235		36.6951	39.0712	36.2157		68.0472	48.4382	61.6583		42.166	63.528	56.2546		45.0371	45.4534	46.1316		82.9644	49.6385		53.8469	51.9894	52.0583		50.4538	64.8204	65.5152		55.6614	50.8865	67.9936		72.0794	78.2553
CG10949	16.9045	15.5077	15.0387		13.4428	16.2606	16.2376		18.3498	20.747	18.5591		12.4398	17.3578	16.0164		19.0918	20.4275	23.2163		26.7134	21.5299		19.0566	18.5302	19.3705		13.7229	21.1226	22.2984		21.6586	21.6616	18.3089		21.6059	22.4327
CG10950	0.155563	0.194454	2.83948		0.259513	0.0458045	0.440045		0	0.257194	0.351831		0	0.281097	0.394492		0.267019	0.265292	0.0859861		1.88288	0.276025		0.339086	0.458345	0.22012		0.273092	0.242093	0.581066		0.336661	0.121014	0.607764		0	0.444212
CG10953	0	0	0		0	0.0458045	0		0.0849529	0	0		0	0	0		0	0	0		0	0		0.0678172	0	0		0.136546	0.0605233	0		0	0	0		0	0
CG10958	11.408	10.9866	14.1448		12.1971	11.2679	13.3774		15.8012	14.5743	13.1057		11.0666	17.428	17.1998		10.1912	13.3531	13.1129		17.0048	17.9876		14.9198	15.3873	15.5184		9.96787	17.5518	17.2141		13.5787	11.6779	16.2577		19.8129	15.6214
CG10959	3.31868	3.40294	5.04796		4.30791	4.39723	4.31244		2.8884	3.51498	2.2869		3.79655	4.35701	3.07704		3.69376	4.33311	4.17033		5.47212	4.37039		3.86558	3.5358	3.1367		4.3012	4.11558	3.41377		2.91773	2.66231	4.86211		5.11011	3.55369
CG10960	105.264	117.45	141.29		111.383	114.145	120.924		110.184	118.738	145.218		161.394	122.699	91.9166		97.9068	109.477	106.107		89.731	86.7638		124.987	138.158	121.671		109.1	105.916	110.112		99.0907	71.1564	104.535		116.277	119.567
CG10962	7.88187	5.68778	7.72969		8.46012	5.03849	7.21673		2.54859	1.80036	3.43035		5.73522	2.24878	2.20915		3.38223	3.27194	2.14965		2.47128	1.88617		2.57705	2.16077	2.80652		5.80321	1.8157	2.25163		2.35663	1.81521	1.59538		2.24127	3.10948
CG10969	0	0	14.3025		0	0	0		0	0	0		0	0	0		0	0	0		0.41188	0		0.135634	0	0		0.0682731	0	0		0	0	0		0	0
CG10970	0.155563	0	0.420663		0.20761	0.091609	0.0880089		0.0849529	0.0857313	0		0.0807777	0.140549	0.157797		0.222515	0.176862	0.257958		1.35332	0.138012		0.135634	0.261911	0.275149		0	0	0.290533		0.11222	0.42355	0.0759705		0	0.148071
CG10973	19.2898	24.6956	19.8763		18.9963	24.0474	19.582		33.8112	32.0635	34.6553		29.3223	31.2721	30.297		27.9479	25.3354	26.8707		19.4172	18.1716		33.027	32.5425	27.9001		25.6707	34.3772	34.1377		32.3195	36.2438	25.4501		28.8676	32.4275
CG10979	26.0828	24.0637	29.9723		29.7402	32.0631	28.8229		31.0078	39.1792	36.9422		21.2445	31.9045	28.719		32.3537	41.5625	34.8244		38.0695	32.8009		35.4684	39.0903	43.3635		23.6908	32.1379	39.6578		35.3494	28.2568	38.0612		28.5987	40.4973
CG10984	38.3723	43.1688	42.3292		43.0272	46.0335	46.6887		46.894	46.2092	51.6311		48.3859	45.5378	53.572		46.7282	47.8411	46.7335		52.7206	49.6845		48.2858	46.8167	47.5458		52.7751	51.1422	51.5696		50.1626	47.3166	54.3949		63.4729	57.5254
CG10993	0.518544	0.340294	0.630995		0.363318	0.458045	0.572058		1.35925	1.88609	1.31936		0.242333	0.632469	0.946781		4.3168	4.06782	3.65441		2.23592	1.1501		1.01726	0.327389	0.770418		0.955823	0.54471	1.01687		1.57109	0.605071	2.20314		0.089651	0.592282
CG10996	2.54087	1.60424	3.41789		1.76469	1.64896	1.49615		1.27429	2.22901	1.23141		2.50411	1.19466	3.47153		0.845559	1.1496	0.902855		1.52984	1.19611		1.89888	1.7679	1.32072		2.18474	1.51308	2.76007		1.45887	1.63369	2.35509		5.19976	3.10948
CG11000	23.8012	15.8966	23.9778		16.1936	21.4365	18.7459		22.4276	28.9772	31.137		13.4899	24.2446	20.0402		21.6285	30.4202	26.2688		43.3651	17.8956		11.8002	12.5063	13.1521		21.7108	28.5065	37.1883		28.9529	23.5978	35.8581		23.7575	24.8018
CG11007	15.7637	20.8066	17.2998		20.242	19.4669	17.3378		17.4153	15.6031	18.5591		10.0164	16.5145	16.4109		20.2934	20.5602	19.6908		16.3575	16.6535		19.4635	21.2803	21.9019		15.7711	20.2753	16.4878		19.5264	15.6108	16.6375		18.5578	16.2137
CG11018	0.0518544	0	6.73061		0	0	0		0	0.771582	0		0	0	0		0	0	0		0	0		0	0	0.0550299		0	0	0		0	0	0		0	0
CG11023	0	0	2.31365		0	0	0		0	0.0857313	0		0	0	0.0788984		0	0.0442154	0		0	0		0.0678172	0.327389	0.22012		0	0.0605233	0.2179		0.448882	0	0		0	0.0740353
CG11029	0.259272	0.437521	0.946492		0.778538	0.274827	0.440045		0.934481	0.943044	0.527746		0.565444	0.421646	0.315594		0.222515	0.132646	0.0859861		0	0.506045		1.28853	1.70242	2.69646		0.88755	1.14994	0.4358		0.897764	0.363043	0.227912		0.717208	0.0740353
CG1103	18.8231	17.0147	16.4059		18.114	14.8865	16.7217		13.6774	13.2883	12.9298		19.8713	13.6332	13.4127		11.5263	13.2204	14.5747		16.4752	15.6414		10.376	12.8337	13.2622		14.5422	15.2519	12.7108		10.6609	11.6174	11.5475		13.358	14.3628
CG11030	18.149	19.2023	16.8791		19.7749	17.7263	19.0979		25.146	23.919	24.0124		17.6095	24.9474	22.3282		25.1442	26.3524	27.6445		22.7122	22.726		24.2107	21.1493	21.7918		20.4819	26.9934	23.6785		25.6985	19.2413	25.9819		25.2816	25.246
CG11034	13.7933	17.7439	20.3496		15.8303	16.2606	19.406		24.2965	23.8333	21.3737		21.4061	26.2123	24.064		18.5133	17.0229	17.2832		20.947	15.8254		19.3957	27.3697	22.4522		22.7349	24.9961	25.4943		23.903	20.4514	23.6268		21.5162	24.3576
CG11035	19.601	20.369	15.4594		13.3909	14.1536	14.6535		20.8134	19.0323	18.5591		18.5789	18.9741	17.9888		19.8039	18.0399	18.831		19.1818	15.1814		23.5326	20.4291	20.8563		20.6867	23.2409	22.2984		21.6586	38.18	21.4997		16.5854	22.0625
CG11037	0	0	0		0	0	0		0	0	0		0.0807777	0	0		0	0	0		0	0		0	0	0		0	0	0.0726333		0	0	0		0	0
CG11041	26.9643	67.9616	28.9732		62.1793	42.1401	58.922		44.0905	28.6343	38.5254		36.6731	49.7542	62.9609		36.8931	38.5116	46.8195		33.9507	73.7446		50.3204	47.6679	51.4529		27.3775	70.6912	54.3297		45.3371	41.3869	43.759		46.9771	15.4734
CG11044	5.39286	4.86135	3.57564		6.48782	3.34373	3.9164		2.71849	4.71522	2.11098		17.7711	3.93536	2.99814		9.52366	7.82613	7.30882		8.47296	5.93453		5.42538	3.5358	5.94323		11.8112	2.84459	3.19587		5.27436	22.1456	4.10241		5.91696	0.592282
CG1105	33.9128	35.8281	35.0728		32.4391	31.4677	34.1475		47.3187	51.0958	49.784		24.7988	37.2454	37.0033		55.9849	51.6878	54.1713		37.3634	46.4642		54.4572	49.4358	56.7908		38.506	50.779	54.2571		42.6438	37.7565	51.8879		49.8459	50.344
CG11050	214.781	221.58	260.075		257.956	238.183	259.67		196.156	186.637	195.882		187.324	195.855	190.224		186.512	208.255	211.139		178.05	189.537		265.369	228.321	298.867		210.554	207.413	220.878		205.476	174.987	198.815		205.659	214.776
CG11052	1.50378	0.777816	0.946492		2.95845	2.97729	1.76018		0.169906	0.600119	0.263873		3.31189	1.26494	0.788984		0.356025	0.0884308	0.171972		0.23536	0.598054		0.813806	0.261911	0.605329		3.00402	0.18157	0.4358		0.448882	2.72282	0.531794		2.42058	1.77685
CG11060	0.207418	0.0486135	2.20848		0.0519026	0.458045	0.132013		0	0.0857313	0		0	0.210823	0		0.0445031	0.0442154	0		0	0.138012		0	0.196434	0.11006		0	0.121047	0		0.11222	0.121014	0.151941		0	0
CG11068	0.259272	0.0486135	5.15312		0.20761	0.137413	0.0880089		0.169906	0.0857313	0		0	0	0.0788984		0.0445031	0.176862	0.0429931		0	0.0460041		0	0.130956	0		0.273092	0.121047	0		0.224441	0.302536	0.151941		0	0.222106
CG11069	8.34856	9.72269	10.0433		11.9376	8.38222	10.3411		7.47585	8.4874	9.14759		19.0635	14.4062	10.0201		9.79068	8.04721	9.71643		12.886	11.8231		13.2922	15.1254	13.6474		11.9478	10.7126	9.5876		10.3243	7.80542	8.58467		11.6546	10.8092
CG11070	56.4694	67.8158	86.1308		76.0372	77.7302	70.6712		81.7246	77.6725	84.1755		65.7531	74.9827	70.693		55.4063	60.133	55.633		59.4284	50.7426		68.3597	74.3828	70.7684		82.6104	72.5069	74.4491		75.4122	67.0419	75.6666		74.6793	99.4294
CG11073	226.552	334.509	268.331		446.881	287.102	325.325		351.535	371.817	325.003		314.468	405.834	442.068		417.751	447.858	461.574		583.752	520.813		427.452	511.775	480.741		300.948	393.341	409.579		344.068	408.847	319.152		378.596	227.436
CG11076	92.8194	93.9698	82.7129		84.4974	94.9527	82.7284		91.834	92.7613	92.9712		94.7523	93.6757	83.6323		87.3596	92.4544	90.7154		78.0807	80.0012		83.0083	86.6927	84.636		100.498	100.771	104.665		104.702	105.464	106.511		105.161	107.277
CG11077	36.2462	46.9606	35.0728		35.709	41.2698	41.7602		36.2749	40.2937	43.9788		23.264	37.7373	39.6859		41.0764	38.3348	41.1014		35.0098	32.2949		49.2353	44.3285	45.6198		27.5141	53.5631	39.8031		39.2772	38.7851	36.8457		38.5499	39.4608
CG11085	0	0	0		0	0	0		0	0	0		0	0	0		0	0.0884308	0		0	0		0	0	0		0	0	0		0	0	0		0	0
CG11089	15.4526	11.0353	15.6697		17.8026	14.7032	13.1573		10.874	13.2883	12.9298		16.4787	11.1033	11.9926		14.063	10.877	11.3072		10.8854	9.56886		9.83349	8.05377	9.85035		16.5904	13.073	11.5487		13.242	9.92317	10.4839		11.296	10.9572
CG1109	38.0093	41.8076	35.7038		36.5913	37.5597	37.8878		47.3187	49.0383	44.6825		36.0269	41.8835	45.6822		52.0241	49.7866	49.356		64.1356	59.2533		42.2501	50.2215	54.2044		44.4458	51.3237	46.1221		41.5216	41.4474	48.6211		47.9633	47.3086
CG11095	15.8674	17.3064	14.25		15.1555	14.1536	13.6414		10.874	11.3165	11.7863		9.53177	11.3142	8.99442		14.8195	14.4142	11.8231		16.6517	15.2274		11.868	12.1789	12.1066		11.8112	12.2257	10.3866		10.5487	13.3721	11.6995		15.5096	9.77266
CG11099	36.0388	35.6337	30.4455		44.4286	57.0266	50.5171		55.9839	50.0671	52.9505		36.8346	69.1499	66.3535		44.0581	42.3584	42.4342		59.2519	55.619		57.3734	53.8228	48.6464		43.8313	72.8095	51.4244		46.5715	55.8481	60.7004		74.231	71.5181
CG11103	18.2527	23.7234	21.7167		16.6088	18.8256	19.67		19.0294	20.2326	19.5266		8.88555	15.5306	21.1448		21.851	22.8594	21.5395		18.4758	16.9295		22.5153	23.0482	20.5261		17.751	20.82	23.6785		20.1997	24.0213	21.5756		25.4609	19.1751
CG11106	0	0.0486135	7.94002		0	0	0		0	1.97182	0		0	0	0		0	0	0		0.47072	0.138012		0	0	0		0	0.0605233	0		0	0.363043	0		0	0
CG11109	18.3565	20.3204	18.1411		17.5431	18.6882	18.3059		16.6508	20.404	22.6051		12.359	16.655	18.9356		21.228	24.5396	20.3357		20.3586	22.22		21.6337	17.0242	20.5812		17.8193	22.0305	24.4774		22.2197	20.3304	22.0314		17.5716	23.2471
CG11110	16.5416	14.584	15.1965		13.1832	13.0085	12.4533		8.32538	10.5449	10.291		11.632	8.29237	7.02196		11.4818	12.8667	13.4568		11.2384	14.6753		12.0036	11.0003	10.5657		10.1727	10.8942	10.4592		10.2121	14.8242	8.58467		9.05475	8.95827
CG11112	0	0.0486135	0		0	0	0		0	0	0		0	0	0		0	0	0		0	0.0460041		0	0	0.0550299		0	0.0605233	0		0.11222	0	0		0	0.0740353
CG11113	0	0	0		0	0	0		0	0	0		0	0	0		0	0	0		0	0		0	0	0		0	0	0		0	0	0		0	0
CG11122	49.9358	33.6891	56.2111		57.0409	53.4538	52.7614		37.2093	36.2643	38.0857		28.5953	36.6832	42.9996		53.6262	53.1027	41.2733		73.6677	56.6771		48.3537	48.3881	55.5251		30.4498	42.4873	41.401		34.6761	26.9257	37.0736		50.0252	49.4556
CG11123	7.46703	9.52824	8.88651		7.73348	8.74866	8.40485		11.9784	11.5737	15.2167		7.997	12.1575	10.8091		12.8614	13.132	13.1559		9.00252	11.501		11.868	13.2265	11.8865		8.8755	11.0152	14.454		13.1298	12.7065	12.763		16.4958	11.2534
CG11125	12.0821	12.0075	18.9824		12.7161	17.8179	16.4137		20.5586	21.3471	21.5496		7.43155	22.6986	21.6182		22.4741	20.3833	26.6127		29.42	24.4742		24.2107	25.1435	22.6173		16.1124	29.3538	24.9132		15.9353	17.6681	20.8919		32.9019	29.7622
CG11127	16.2304	21.6816	20.6125		21.1762	16.8102	20.154		16.7357	17.3177	17.3277		18.6597	15.6009	17.9099		16.7777	17.863	17.4122		19.123	17.1135		20.3452	17.8755	20.7463		21.2329	17.3097	17.432		19.3019	17.305	18.6887		22.3231	15.2513
CG1113	3.11126	3.50017	1.73524		6.74733	6.00039	6.29264		9.85453	6.25838	7.82823		4.60433	7.30853	9.8623		5.34037	5.08477	3.7404		11.5326	8.00472		7.05299	7.20256	7.15388		1.70683	6.47599	3.99483		3.47883	3.02536	5.01405		9.05475	5.47861
CG11131	0.0518544	0.243067	0		0.103805	0.0458045	0		0	0.257194	0.0879576		0.0807777	0	0		0	0.132646	0		0	0		0.0678172	0	0		0.273092	0	0		0	0	0		0	0
CG11134	8.14114	12.202	7.57194		8.40821	9.38992	8.27284		8.15547	7.71582	8.61985		9.28944	9.97895	6.70636		8.6336	10.7886	9.80242		5.82516	7.03863		9.56223	8.38116	8.03436		9.48996	8.77588	11.694		7.51877	9.07607	9.72422		6.54452	7.62563
CG11137	83.9523	107.387	76.14		69.3937	79.7914	82.6404		87.1616	96.9621	92.6194		67.5302	87.0699	91.3643		125.41	111.555	118.016		53.8386	86.2578		112.509	107.907	106.043		75.4418	99.3792	106.335		93.8163	105.887	98.002		90.1889	86.3251
CG11138	63.0031	48.9052	80.7673		72.456	81.8526	71.3753		80.5353	68.4136	66.6719		58.8062	81.4479	71.1663		57.32	61.8574	55.1171		101.617	73.4686		60.086	71.6328	68.8974		58.7831	64.7599	63.5541		75.4122	48.3452	75.2868		80.4169	88.102
CG11141	35.6758	33.5433	43.5386		39.1345	46.5374	40.4841		52.5858	56.2397	55.1494		28.353	50.3867	51.0473		57.676	56.9937	57.2668		57.2513	49.2244		50.3882	57.2276	54.9748		39.5301	51.0211	62.7552		49.8259	46.4695	68.9812		71.5415	70.6297
CG11145	0	0	2.41881		0	0	0		0	1.54316	0		0.0807777	0	0		0	0	0		0	0		0	0	0		0	0	0		0	0	0		0	0
CG11147	226.241	291.341	327.854		322.938	396.758	381.035		639.95	537.364	527.834		318.587	522.771	538.56		297.103	328.167	290.59		321.208	337.762		517.92	557.871	592.452		451.012	516.869	425.559		513.858	362.74	423.308		465.289	353.296
CG11149	0	0	0		0	0	0		0	0	0		0.161555	0	0		0	0	0.0859861		0	0.0920083		0	0	0.385209		0	0	0		0	0	0		0	0
CG11151	278.303	329.502	225.528		254.219	279.316	248.493		233.026	258.651	229.921		245.322	250.458	269.596		330.079	278.601	269.008		240.538	268.894		315.96	286.073	259.961		293.165	281.857	296.489		250.027	326.981	257.844		219.017	212.555
CG11155	239.723	175.592	250.768		249.184	265.254	246.953		205.926	161.861	198.081		266.647	215.812	178.074		95.3701	110.671	104.645		147.688	110.502		181.208	172.403	167.566		265.104	205.174	200.395		199.079	158.771	236.192		208.439	264.158
CG11158	13.8451	12.1534	13.1457		12.8718	10.7641	12.8053		18.5197	20.3183	16.3601		14.2977	15.882	17.4365		16.1101	19.4548	16.0794		17.5932	17.1595		19.3957	15.6492	16.7841		12.7671	18.0359	18.231		17.9553	12.3435	18.157		23.2196	19.0271
CG11159	0.207418	0.291681	0.420663		0.259513	0.274827	0.176018		0.849529	0.257194	0.527746		0	0.49192	0.552289		0.222515	0.265292	0.257958		0.64724	0.322029		0.339086	0.196434	0.16509		0.409638	0.907849	0.0726333		0.673323	0.121014	0.379853		1.25511	0.740353
CG1116	30.1274	32.8627	29.9723		36.5394	38.8422	36.5677		45.5347	42.6084	36.9422		28.9184	39.705	41.185		46.0162	46.382	44.1969		45.8364	47.3383		38.7914	39.876	42.6482		29.0161	39.5822	40.0936		34.6761	31.3427	41.7838		42.4946	37.758
CG11162	0	0	0		0	0	0		0.169906	0	0		0	0	0		0	0	0		0	0		0	0	0.22012		0	0	0		0	0	0		0	0
CG11164	2.02232	2.13899	1.57749		2.0761	2.33603	2.33224		3.82288	3.51498	3.69422		1.61555	2.03796	2.68255		3.07071	5.1732	4.81522		1.23564	3.40431		2.84832	2.61911	2.64143		2.18474	2.78407	2.10637		2.01997	3.02536	3.26673		1.43442	3.92387
CG11168	22.4011	21.4872	26.1337		27.3526	27.1163	27.8548		34.5758	33.4352	32.0166		26.6567	33.31	33.6107		32.0867	36.6988	31.4709		31.6559	32.985		29.297	31.3639	34.3937		27.0361	32.7431	35.2272		32.0951	30.0115	37.0736		40.2533	32.2054
CG11170	7.83001	7.97261	6.30995		5.50167	8.97768	6.51266		12.3182	9.94483	13.1057		5.65444	13.7035	10.8091		11.7933	10.877	12.9839		11.8268	15.5494		12.614	11.1967	11.1711		5.46185	13.7388	15.6162		9.8754	12.3435	12.3832		13.6269	15.0292
CG11178	15.9193	16.3341	21.4538		22.2662	22.49	22.8823		22.6824	18.2608	21.4617		16.721	23.05	21.2237		23.7201	24.4511	25.7958		22.5357	23.0941		20.9555	24.6197	23.8279		15.8394	20.1543	18.9573		15.9353	13.3721	20.588		19.275	24.5797
CG11180	7.57074	9.3824	9.93817		8.92724	11.0389	9.02092		15.8862	14.9172	16.2722		13.4899	17.6389	13.2549		10.6807	13.8836	15.1336		15.7691	13.0652		12.8175	13.5539	13.5373		12.9036	16.5834	15.3256		14.8131	14.6427	16.5616		19.5439	22.4327
CG11190	48.795	58.1417	59.4713		49.9303	50.2933	50.4731		59.382	71.8428	67.3756		39.0964	48.1379	51.284		56.2074	55.7999	55.676		46.3659	41.6797		60.832	66.7874	64.495		51.4779	61.3706	60.213		55.5491	50.6445	53.7871		52.6251	59.4503
CG11191	391.293	372.476	320.808		311.415	336.938	309.351		340.576	317.549	350.247		189.505	276.529	274.33		438.889	413.724	415.399		338.565	320.419		376.046	379.968	336.178		231.787	307.64	282.979		323.307	302.112	356.226		403.609	401.493
CG11192	0	0	0		0	0	0		0	0	0		0.161555	0	0		0	0	0		0	0		0	0	0		0	0	0		0	0	0		0	0
CG11200	33.3942	70.3923	38.0174		58.2866	35.6817	50.8692		89.6253	81.4447	72.9169		53.8788	77.0909	78.9773		78.3254	60.752	60.3623		42.7178	63.0257		64.0873	62.4659	67.1915		69.8434	74.9884	75.1755		82.2576	122.466	66.0184		66.79	24.9499
CG11208	41.3798	56.0513	53.4768		53.6672	54.0493	50.6931		50.0372	59.9262	53.8301		33.3612	53.6896	51.7573		61.0137	62.2111	61.3081		51.4262	52.4447		66.054	63.7099	64.8252		47.245	55.7419	56.7992		50.387	50.947	50.0646		47.3357	56.0447
CG11210	51.3359	53.6207	70.6714		66.4353	58.8588	60.5502		61.336	61.5551	58.3159		71.3267	54.3923	57.2802		51.6681	59.3813	52.7955		39.3051	48.0283		47.4042	56.9657	53.1589		52.7068	51.6264	45.3958		61.3846	42.8996	56.9779		61.7695	74.3314
CG11211	0	0.0486135	0		0	0	0		0	0	0		0	0.0702743	0.0788984		0.0445031	0.132646	0		0.17652	0.0460041		0	0.0654778	0		0	0.0605233	0.290533		0	0.42355	0.151941		0	0
CG11221	4.56319	5.73639	6.62544		10.4324	5.26752	5.98461		4.16269	5.14388	4.66175		7.59311	5.34085	3.55043		5.47388	5.70379	5.28815		4.94256	8.00472		6.98517	5.04179	6.98879		5.66667	5.62867	4.06747		4.26438	2.72282	4.25435		6.27557	4.44212
CG11226	1.03709	0.923656	3.78597		0.467123	1.09931	0.616063		1.6141	0.68585	1.40732		0.565444	0.773017	0.788984		1.4241	1.50332	1.11782		1.82404	1.0581		0.610355	0.458345	0.16509		0.273092	0.847326	0.290533		0.448882	0.907607	0.911646		0.448255	0.222106
CG11227	0	0	2.41881		0	0	0		0	0.68585	0		0	0	0		0	0	0		0	0.0460041		0	0	0		0	0	0		0	0	0		0	0
CG11236	1.91861	0	0.157749		0.103805	0	0.0440045		0.679623	0.771582	0		0.484666	0	0.0788984		1.02357	0.442154	0.171972		0	0.138012		0.610355	0.327389	0.330179		0	0	0.4358		1.00998	0.121014	0		0	0.0740353
CG1124	23.8012	21.6816	27.3431		28.1831	26.2918	28.2069		20.3887	22.2901	20.2303		109.292	28.1097	25.7998		17.1782	16.3597	18.0141		23.4772	23.4621		33.4339	29.0067	31.2019		40.4859	18.5806	21.79		18.0675	18.7572	20.7399		24.2954	26.4306
CG11241	6.63736	6.66005	5.36346		4.72313	5.49654	5.58857		18.1799	13.8885	11.6984		5.49289	13.7738	14.0439		14.2855	17.1114	19.2609		21.1824	19.1837		18.3785	13.8158	18.5451		7.57831	15.3124	13.8003		9.65096	13.4326	13.8266		21.5162	20.5078
CG11247	42.4169	36.7518	47.0617		46.349	43.2852	45.3686		60.4015	55.8968	58.4039		38.4502	58.2574	60.9096		48.6864	55.3577	52.1076		62.3704	59.3453		52.694	55.2633	58.7719		49.2249	57.8603	62.9004		57.6813	43.3231	62.8276		73.0655	57.4514
CG11248	20.5862	18.1328	25.8182		33.1138	39.6667	35.6876		30.1583	29.2344	29.026		32.3919	37.5265	37.0822		27.3694	26.883	24.592		30.538	32.985		26.0418	24.6851	30.2664		27.992	27.417	25.7122		26.8207	22.3271	34.7185		24.4747	35.4629
CG11249	0	0.0972269	4.73246		0.0519026	0	0		0	0.771582	0		0	0	0		0.267019	0.132646	0		0	0		0.0678172	0.0654778	0.0550299		0	0.0605233	0		0	0.242029	0		0	0
CG11251	0	0	4.57471		0	0	0		0	0.0857313	0		0	0	0		0	0	0		0	0.0460041		0	0	0		0	0	0		0	0.121014	0		0	0
CG11257	7.20776	8.45874	8.57101		9.39436	8.65705	7.56877		6.62632	10.8879	9.67534		8.32011	11.0331	8.44213		7.61003	10.4348	8.16868		10.4735	6.76261		8.20588	8.97046	7.70418		12.9719	9.50216	8.2802		12.6809	8.89455	11.3196		8.24789	9.47652
CG1126	65.4921	82.254	66.5699		58.8575	74.4781	69.175		76.8823	74.0718	78.2823		60.8256	72.8745	69.904		62.8829	61.99	71.2825		63.0765	53.0428		99.6913	84.5319	71.9791		80.1526	97.9267	82.5114		82.8187	92.939	96.7864		96.1955	125.194
CG11261	1.50378	1.21534	0.999075		1.14186	1.0535	1.58416		3.39811	3.60071	2.02303		1.61555	2.88125	2.52475		2.13615	2.74136	2.92353		2.88316	2.39221		4.81502	5.43466	4.73257		2.59438	5.56814	4.64853		3.92772	2.84384	4.02644		3.85499	2.36913
CG11262	0	0	4.67988		0	0	0		0	0.514388	0		0	0	0		0	0	0		0	0		0	0	0		0	0	0		0	0	0		0	0
CG11263	0	0.0486135	0		0	0	0.0440045		0.169906	0.0857313	0		0.0807777	0	0		0	0	0.0859861		0	0		0	0.0654778	0.0550299		0	0.0605233	0		0	0.0605071	0		0	0.222106
CG11267	80.5817	92.5601	72.4066		73.8573	68.6609	68.603		76.1178	67.2991	66.0562		64.8645	64.5821	72.4287		76.8123	75.5199	77.1296		70.6668	68.4081		101.794	75.496	81.6093		74.8956	77.5909	91.5906		72.27	75.0894	69.0572		65.5349	58.2658
CG11269	0	0	0.0525829		0	0	0		0	0.0857313	0		0	0	0		0	0	0		0	0		0	0	0		0	0	0		0	0	0		0	0
CG11275	34.898	39.4741	34.0737		29.273	35.3153	34.7635		40.8623	43.723	38.8773		27.8683	40.2672	42.5262		63.2834	60.133	56.3209		45.3068	55.619		41.3685	45.3761	43.1985		28.1285	45.453	37.9146		41.6338	41.2054	38.745		45.453	38.6464
CG11279	21.5714	22.7511	17.9834		17.2836	18.9173	18.7019		17.1605	18.518	16.8879		12.0359	19.5363	15.4641		30.0841	27.9441	31.213		18.5934	22.772		23.5326	21.6077	21.4617		11.6747	19.4885	17.3594		18.9653	22.9322	18.9926		16.5854	18.953
CG11284	68.4997	66.6977	77.3494		74.9992	72.4627	73.2674		66.688	65.9274	67.3756		72.4576	72.4528	67.6948		61.2808	65.9694	62.5979		60.8406	62.0136		70.5977	75.6269	78.4176		63.7671	67.7861	70.9627		61.609	43.7467	61.1563		62.2178	67.8904
CG11286	0	0	4.46955		0	0	0		0	0.342925	0		0	0	0		0	0	0		0	0		0	0	0		0	0	0		0	0	0		0	0
CG11289	0	0	0		0	0	0		0	0	0		0	0	0		0	0	0		0	0		0	0	0		0	0	0		0	0	0		0	0
CG1129	29.6089	32.7169	39.1743		34.9823	33.2999	33.0034		45.1949	45.3519	42.2197		47.5781	39.9861	35.4254		33.6888	36.8757	37.6189		32.5974	28.2005		31.9419	39.1557	31.7522		40.4859	45.3319	39.8757		42.6438	31.8873	41.5559		38.012	39.757
CG11291	0	0	3.83855		0	0.0458045	0		0	1.80036	0		0	0	0		0	0.0884308	0		0.17652	0		0	0	0		0	0	0		0.11222	0	0		0	0
CG11294	0	0	0.946492		0	0	0		0	0.0857313	0		0.161555	0	0		0.0890062	0	0		0	0		0	0	0		0	0	0		0	0	0		0	0
CG11298	0	0	6.94094		0.0519026	0	0		0	0.771582	0		0	0	0		0.267019	0	0		0	0		0	0	0		0	0	0		0	0	0.0759705		0	0
CG11300	0	0.0972269	0		0	0	0		0.0849529	0.257194	0		0	0	0		0	0.221077	0.300952		0	0		0	0.130956	0.11006		0	0	0		0	0	0		0	0
CG11306	53.2545	55.1763	59.4713		60.4146	60.5535	61.1662		69.3215	64.4699	63.0656		57.0291	57.2033	66.1957		58.21	58.8065	61.6091		53.7209	54.6989		68.3597	65.2159	67.0814		77.2851	75.2304	68.13		65.0879	61.5963	67.082		59.7972	67.3721
CG11307	8.14114	8.99349	8.72876		9.23865	9.48153	8.97691		14.357	15.3459	16.1842		6.46222	18.201	13.7283		13.3954	13.0878	13.3279		18.5346	15.0894		12.7496	13.4884	12.4368		9.8996	15.615	15.3256		13.0176	13.3116	13.9026		21.7852	20.0636
CG11309	44.8022	56.4889	46.0626		44.1172	42.2317	37.0958		62.7802	72.0143	64.297		34.0882	53.4085	51.994		63.9064	69.6393	68.23		41.6587	49.5004		79.8887	66.7874	76.3264		63.0843	72.2043	80.8409		69.4645	75.5734	69.589		64.4591	57.4514
CG11313	0	0	0		0	0	0		0	0	0		0	0	0		0	0	0.0859861		0	0		0	0	0		0	0.0605233	0		0	0	0		0	0.148071
CG11317	44.2837	70.5868	55.1595		88.8572	64.1721	73.7955		71.8701	44.2373	57.2604		41.439	61.2792	78.0305		51.045	50.9804	61.5231		88.0246	120.439		44.7594	45.6381	47.2707		38.8474	82.5538	69.5827		49.6014	40.3583	62.2198		61.3213	20.952
CG11318	0	0.0486135	0.105166		0.155708	0.0458045	0.352036		0.0849529	0	0		0	0.351372	0.0788984		0	0	0		0	0		0	0	1.21066		0.0682731	0.18157	0.0726333		0	0.0605071	0		0.268953	0
CG11319	17.6305	10.8408	22.2951		29.1692	29.4981	26.2267		25.9106	23.6618	22.869		25.9297	28.8125	24.064		12.2829	18.3494	14.6606		31.6559	19.5518		13.8347	10.6074	12.822		17.9558	18.4596	14.2361		18.5164	13.9771	26.2098		32.364	32.2794
CG11321	42.365	29.1195	39.963		53.5634	39.8957	34.3235		22.7674	39.1792	16.4481		172.622	31.6937	27.4566		34.2674	34.5765	25.2369		34.7156	21.4839		28.9579	23.3756	44.244		108.281	28.4459	30.2881		33.6661	128.457	33.503		67.4175	6.293
CG11322	0.259272	0.0972269	2.31365		0.20761	0.0458045	0.0440045		0	0	0		0.807777	0.140549	0.157797		0.57854	0.0442154	0.515917		1.00028	0.230021		0	0	0.11006		0.409638	0.121047	0.0726333		0.448882	0.0605071	0		0	0
CG11327	0	0.0486135	8.57101		0.20761	0.137413	0.0880089		0	0.514388	0.0879576		0	0.0702743	0		0.0445031	0.0442154	0.0859861		0.2942	0		0	0	0		0.204819	0	0.0726333		0	0	0		0	0
CG11333	0	0.0486135	1.31457		0	0	0		0	0	0		0	0	0		0.0445031	0	0		0	0		0.0678172	0	0.16509		0	0	0.0726333		0	0	0.0759705		0	0.148071
CG11334	24.4753	25.6193	25.2398		26.4703	23.5893	23.6744		30.9228	26.8339	30.4333		23.4255	31.6937	30.2181		43.3905	38.9096	35.6413		40.1877	42.9219		38.4524	31.8222	34.0085		24.3052	29.6564	26.2933		31.0851	34.6706	27.8812		33.7984	25.9864
CG11340	0	0.0486135	0		0.0519026	0	0.0880089		0	0.0857313	0		0	0	0		0	0	0		0	0.0460041		0.0678172	0.0654778	0		0.0682731	0.18157	0		0.11222	0	0		0	0.0740353
CG11342	2.3853	2.43067	2.41881		2.17991	1.87798	2.11221		3.14326	2.57194	2.9026		1.61555	3.16234	2.60365		2.13615	2.874	2.79455		3.17736	3.3583		3.39086	3.33937	2.2012		1.70683	2.29988	3.12323		3.47883	3.56992	2.0512		1.07581	2.88738
CG11345	0	0	0		3.47747	0	0.352036		0	0	0		3.87733	0	0		0	0	0		0	0		0.0678172	0.0654778	0		8.80723	0	0.145267		0	0	0		0	0
CG11349	0	0	0		0.103805	0.0458045	0.39604		0	0	0		0	0	0		0	0	0		0	0		0.0678172	0	0.0550299		0	0	0.0726333		0	0	0		0	0
CG11350	0.0518544	0.0486135	0		0	0.091609	0.0440045		0	0.514388	0		0.646222	0.702743	0		0.0445031	0	0		0	0.0460041		0.135634	0.130956	0.0550299		0	0	0		0	0.181521	0		0.089651	0
CG11353	0.518544	1.65286	0.893909		3.21796	1.46574	1.9802		3.90783	2.82913	2.99056		2.26178	3.37317	6.23297		1.69112	4.24468	3.52543		5.64864	7.7747		2.50924	2.9465	3.30179		0.751004	4.66029	3.9222		3.14217	1.75471	4.10241		2.06197	1.62878
CG11356	9.07452	5.83362	6.4677		6.85114	8.42802	7.12872		10.4492	8.83032	7.74027		6.05833	9.55731	9.54671		10.7697	7.69348	7.30882		7.355	7.68269		9.29096	8.25021	6.8237		6.28112	7.50489	7.1907		7.63099	8.77353	5.62182		8.24789	10.3649
CG11357	31.0089	27.1749	38.7536		41.4182	37.4681	38.988		30.8379	27.6055	30.4333		30.0493	29.3044	29.5869		22.9191	25.0259	21.8835		29.3612	33.675		30.789	30.3817	32.9629		31.8835	34.3772	34.3556		30.7484	23.8398	35.0224		32.364	27.7632
CG1136	49.1061	36.1198	54.6862		76.712	65.8668	51.3092		30.8379	28.2056	27.8826		92.2482	41.9538	37.4767		47.0843	48.7696	40.1985		49.3079	56.2171		25.5671	31.4948	28.2854		83.7711	31.5932	29.126		31.8706	29.8905	33.6549		27.7918	18.5829
CG11360	15.66	7.72954	19.5608		19.4635	19.8791	28.0308		36.7846	37.2931	36.6783		16.3171	35.7696	26.6677		25.7228	24.7606	24.678		30.5968	23.8761		19.5992	23.8994	24.2131		26.49	37.4639	37.5514		40.1749	17.305	47.0257		42.6739	44.4212
CG11362	0.103709	0.0486135	0.630995		0	0.0458045	0		0.0849529	0	0		0	0.140549	0		0	0	0.128979		0	0		0	0	0.0550299		0	0.242093	0.0726333		0	0	0		0	0.0740353
CG11367	12.1858	13.6118	11.2002		10.3286	8.84026	10.6491		11.8084	10.6307	11.4345		14.9439	10.0492	9.7834		10.7697	12.2035	11.0922		8.64948	12.0071		9.15532	10.411	11.061		10.1044	10.6521	11.8392		10.9976	10.8308	12.4592		10.2202	9.55055
CG11368	59.2696	72.9202	38.1752		55.7952	31.4677	29.395		18.1799	100.134	19.9664		98.6296	94.4487	27.141		100.265	57.6569	38.3068		19.9468	32.0189		136.652	53.8883	134.328		173.823	35.164	24.4048		56.3347	155.745	29.4766		40.3429	19.3232
CG11369	0	0	5.8367		0	0.0458045	0.0440045		0	0.171463	0		0	0	0		0	0	0		0	0		0	0	0.0550299		0	0.0605233	0		0	0	0		0	0
CG1137	0.570398	0.14584	10.3062		0.0519026	0	0		0	0.943044	0		0	0.140549	0		0	0.176862	0.343945		0	0.0920083		0.0678172	0	0		0.341365	0.423663	0.581066		0.224441	0.544564	0.151941		0	0
CG11370	0.155563	0.243067	0.0525829		0.20761	0	0		0	0	0.0879576		0.242333	0	0		0	0.132646	0.0429931		0	0		0	0	0.11006		3.68675	0.0605233	0.0726333		0	0.0605071	0		0	0
CG11373	0	0.0486135	3.41789		0	0.0458045	0.0440045		0	1.80036	0		0	0.0702743	0		0.222515	0.0442154	0		0.76492	0.368033		0	0	0		0	0	0.290533		0	0	0.0759705		0	0.0740353
CG11374	0.259272	0.388908	0.157749		0.519026	0.41224	0.440045		0.424764	0.171463	0.703661		0.161555	0.843292	0.710086		0.801056	0.309508	0.472924		0.8826	0.874079		0.881624	0.785734	1.37575		0.341365	0.907849	0.4358		1.45887	0.181521	1.2915		0.717208	0.814388
CG11377	33.7054	37.7241	37.2287		33.3214	42.1401	34.9836		61.5908	60.0119	66.0562		34.169	57.3438	49.9427		46.3277	43.9059	47.9803		34.0684	39.3795		52.3549	58.5372	49.3068		38.2329	59.3733	61.3751		47.9181	48.9503	56.9779		54.956	54.1938
CG11378	24.0086	24.1609	36.0193		25.7437	16.2148	28.4709		7.64576	22.2901	18.1193		33.3612	11.3844	6.86416		6.58646	9.32945	9.58746		4.00112	5.15246		10.6473	10.6074	14.693		26.3534	6.83913	13.0014		11.8954	7.56339	4.48226		5.02045	2.59124
CG11379	0	0	2.4714		0	0	0		0	0.257194	0		0	0	0		0	0	0		0	0		0	0	0		0	0	0		0.11222	0	0		0	0
CG1138	0	0	1.47232		0	0	0		0	0	0		0	0	0		0	0	0		0	0		0	0	0		0	0	0		0	0	0		0	0
CG11380	23.0234	20.6607	37.1235		68.3557	18.5966	30.9791		0.509717	1.02878	1.84711		89.5825	1.47576	1.34127		1.55761	1.63597	1.2468		0.52956	1.24211		0.610355	1.30956	0.825448		48.8835	1.63413	1.67057		1.00998	0.968114	0.607764		0.806859	0.370176
CG11381	0	0.0486135	0.210332		0	0.0458045	0.132013		0	0.0857313	0.0879576		0	0.140549	0.0788984		0.178012	0.221077	0.0859861		0.70608	0		0.0678172	0	0.16509		0.0682731	0.121047	0.0726333		0.224441	0.242029	0		0	0.148071
CG11382	0.103709	0.0486135	0		0	0	0		0	0	0.0879576		0.323111	0	0		0	0	0		0	0		0	0	0.330179		0	0	0		0	0.0605071	0		0	0
CG11384	0	0	0		0	0.0458045	0		0	0	0		0	0	0		0	0	0		0	0		0	0	0		0	0	0		0	0	0		0	0
CG11388	55.6916	60.4752	54.0026		57.6637	49.9727	56.3697		56.6636	54.7823	55.8531		44.4278	49.6839	63.3554		60.0347	53.1911	59.0725		87.142	76.5049		59.001	56.5729	60.808		51.5462	65.002	57.0898		53.3047	55.485	56.2941		57.7352	52.0468
CG1139	1.65934	3.64601	2.62914		2.0761	1.23672	2.50825		4.41755	6.17265	6.15703		2.181	3.0218	3.15594		2.80369	2.47606	3.22448		4.88372	2.2542		4.00122	3.27389	3.46688		2.59438	4.72082	5.52013		4.71326	2.5413	1.59538		1.07581	0.666318
CG11391	3672.54	4168.56	3872.05		3300.64	4894.9	4794.29		4464.27	4678.01	4860.54		3532.49	4103.04	4208.99		3585.26	3081.68	2962.44		4147.98	3483.02		2239.19	2978.13	1739.55		3563.65	4359.86	3542.76		4974.51	4575.19	4616.8		3625.04	4706.5
CG11396	24.7864	31.1612	26.4492		24.1866	31.7425	27.8988		34.236	33.0065	38.6134		31.6649	38.3698	30.297		26.6574	32.8963	30.5681		21.1824	29.3046		38.5202	38.37	37.5854		43.2169	38.4323	40.021		38.8283	36.8488	42.9233		35.7707	45.6057
CG11398	6.11882	6.02807	4.57471		5.81309	6.64165	6.11662		10.1943	6.51558	5.71725		3.39267	8.64374	8.04764		10.4582	7.56084	6.14801		7.70804	7.03863		6.57827	7.92282	7.64915		6.00803	9.13902	6.7549		8.52876	9.37861	9.49631		5.82731	9.69862
CG11399	39.0464	29.3139	40.594		43.8577	45.0716	38.1959		49.2727	44.2373	51.1034		30.1301	47.3649	49.0748		43.4795	50.8035	49.3131		63.3707	50.0065		42.5214	56.2455	51.8381		36.5944	50.0528	46.4853		42.1949	29.4065	50.9002		55.9422	59.0802
CG11400	13.2747	20.1746	13.7241		19.152	10.077	18.9219		11.9784	8.2302	9.05964		34.4921	10.752	11.4403		11.3038	8.79887	9.37249		6.59008	8.37275		8.74842	8.83951	8.19945		21.8474	9.92582	11.4761		12.0076	10.7098	7.9769		14.5235	4.73826
CG11403	3.73352	4.52105	3.26014		3.26986	3.84758	2.86029		5.52194	4.71522	6.94865		1.21167	4.07591	3.55043		6.27494	6.98604	7.22284		2.82432	6.02654		4.88284	4.45249	4.73257		3.00402	5.56814	6.39173		4.60104	3.75144	6.60943		5.37906	3.99791
CG11404	0.103709	0.486135	2.62914		0.259513	0	0		0	0.171463	0.175915		0	0	0		0	0.0884308	0		0	0.0460041		0	0.0654778	0		0.477912	0	0		0.224441	0	0.0759705		0.179302	0
CG11406	0.311126	0.388908	0.105166		0.103805	0.091609	0.132013		0	0.0857313	0		1.29244	0	0.0788984		0	0	0.0429931		0	0.138012		0	0	0		0.136546	0	0.0726333		0.11222	0	0.0759705		0	0.148071
CG11407	1451.04	1670.75	1485.1		1132.83	1432.17	1433.97		1502.65	1567.94	1661.52		1491.48	1331.84	1376.07		1382.89	1140.09	1080.54		1469	1177.84		728.221	990.483	697.999		1634.53	1314.44	1201.65		1623.94	1839.6	1566.66		1335.98	1585.17
CG11409	10.4746	10.1116	9.62267		18.8406	11.1763	7.43676		4.84231	3.17206	5.36542		27.7875	3.79481	2.52475		1.95814	2.74136	2.83754		8.41412	3.91035		2.91614	2.42268	3.08167		15.0201	4.05506	3.4864		3.25439	1.93623	2.43106		1.61372	3.55369
CG11412	72.0258	59.8918	66.5174		68.3038	66.2791	60.3741		41.8818	44.0659	43.539		64.8645	47.4352	47.6546		48.6864	51.6436	44.8418		55.0154	50.0525		55.4745	53.3644	58.2216		59.1928	48.3581	48.519		47.9181	49.1923	51.2801		49.7563	49.2335
CG11413	51.1284	46.1342	48.1659		94.5665	29.3149	40.8361		3.82288	5.4868	8.0921		126.498	4.70838	9.46781		3.56025	2.25499	2.96652		4.64836	4.32439		13.0887	7.20256	10.4557		97.9036	7.74698	5.95593		6.39657	9.62063	4.93808		3.13778	1.18456
CG11414	86.4931	78.7052	95.0173		89.8433	96.6475	88.0969		61.0811	64.127	69.5745		65.0261	60.5765	62.4086		64.6185	62.9628	64.8765		68.1956	69.3282		66.3252	66.0671	68.182		80.9036	66.3335	72.8512		68.3423	61.8988	65.1067		68.4037	70.4076
CG11417	10.6302	13.2715	10.8321		8.66773	13.0085	10.253		14.0172	13.0312	12.7539		10.6627	15.3901	14.754		20.6939	22.6825	21.8835		27.3018	19.7358		18.7175	20.2327	21.0214		12.7671	12.952	15.4709		16.7209	16.942	15.422		13.9856	16.3618
CG1142	13.6896	18.9106	15.249		11.6781	14.4284	13.3334		23.0222	19.1181	23.4847		15.994	18.3416	18.3044		23.0971	22.4614	23.6892		14.71	12.7431		21.7693	21.5422	17.5545		17.8875	22.9383	24.1869		20.1997	23.9608	25.9059		19.9025	23.173
CG11425	31.3719	39.1825	31.7601		18.7368	34.3534	24.9505		21.2382	29.5773	32.7202		25.6065	23.9635	24.064		31.3747	31.3487	30.2241		11.6503	12.0071		39.8765	37.7152	32.6327		16.8635	14.4651	15.1077		26.9329	28.6199	14.9662		23.9368	31.465
CG11426	34.898	43.7035	43.118		38.6674	35.3153	42.9044		35.5103	39.9508	38.3495		21.3253	40.8996	44.6565		64.218	66.3231	70.3367		37.7164	43.0139		42.8605	44.5249	49.747		27.1044	36.6771	39.4399		37.0328	32.3713	36.3899		32.9019	21.3222
CG1143	32.409	77.6843	42.1189		74.1168	42.5066	61.8703		52.331	63.6983	52.8625		73.0231	67.2525	66.8269		60.9692	66.4558	67.6711		60.7229	53.8708		96.0292	83.0259	105.657		75.1687	57.0129	78.2987		57.2324	98.4451	55.3065		59.2593	12.586
CG11436	5.341	8.41013	6.57286		7.62968	10.6266	7.39275		9.42977	9.43044	10.2031		6.30066	8.50319	10.2568		10.3692	8.8873	7.99671		12.5329	7.7747		9.83349	12.0479	11.2811		7.51004	10.5311	11.9119		11.4465	7.92643	11.6995		12.1029	11.3274
CG11437	0.259272	0.194454	0.262914		0.41522	0.41224	0.220022		0.339811	0.428656	0		0.161555	0.0702743	0.236695		0.845559	0.265292	0.343945		0	0.138012		0.271269	0.130956	0.22012		1.16064	0.18157	0.726333		0.336661	0.121014	0.0759705		0	0
CG11438	45.4763	48.5649	55.7905		29.5326	18.7798	23.1464		26.9301	32.9208	25.8595		16.721	9.13566	10.9669		24.2542	23.1247	17.7991		8.64948	14.7673		17.7003	15.3218	15.9587		35.0924	21.97	20.7005		22.2197	23.4163	20.512		7.88929	5.62668
CG11444	80.3743	100.047	76.8236		78.84	81.99	75.9517		76.2027	74.4148	78.986		69.6304	73.788	76.7681		121.182	112.042	99.7439		84.0235	81.7493		92.7061	93.6333	86.3419		69.3654	75.9567	74.9576		70.3622	88.885	70.6526		64.9073	78.1072
CG11447	16.749	23.6748	17.9834		16.8683	20.7952	20.2861		16.3959	20.747	19.7905		15.5901	18.9741	20.3558		21.94	22.8152	25.2799		18.6523	21.6219		20.9555	19.316	20.6362		14.747	19.0043	20.4826		19.4141	23.4163	19.2205		28.778	21.3962
CG11448	259.583	211.323	256.605		247.887	262.276	257.47		272.444	286.085	299.144		199.925	291.919	294.212		284.286	291.91	286.635		450.656	320.695		251.059	247.834	288.632		244.349	306.793	342.248		301.985	273.613	360.784		333.95	371.953
CG11449	0.0518544	0.0486135	0		0	0.091609	0		0.254859	0	0.351831		0	0.0702743	0.315594		0.400528	0.0442154	0.0429931		0.2942	0.368033		0.135634	0.458345	0.550299		0	0.36314	0.290533		0.11222	0.181521	0.0759705		0.717208	0
CG11453	13.4303	9.72269	8.41326		8.56392	10.6724	10.297		18.4348	11.3165	18.1193		8.48166	11.9466	13.7283		20.8274	19.1453	20.8086		31.3617	31.0988		8.88405	9.95263	6.60359		12.0161	16.8255	13.1466		14.4764	13.6141	12.1553		11.1167	14.4369
CG11454	24.5271	27.3694	22.1374		26.6779	27.9407	26.9747		32.367	25.4622	26.5632		24.2333	28.3908	28.1667		33.8223	33.5153	31.8149		21.8885	23.3241		25.5671	29.7269	24.3782		24.1004	26.9329	28.9807		32.7684	27.2282	26.7416		29.2262	28.5776
CG11456	12.9117	11.6186	14.6706		15.0517	17.5431	15.1815		22.8523	18.2608	20.5821		12.0359	23.3311	21.3815		19.0473	17.642	17.5842		26.8899	16.7455		19.1923	18.5957	20.5812		16.249	21.5463	20.2647		26.484	18.9387	25.754		25.5505	29.466
CG11458	0.82967	0	0		0	0	0		0	0	0		0	0	0		0	0	0.0859861		0	0		0	0	0		0	0	0		0	0	0		0	0
CG11459	0.311126	0	0.473246		0.155708	0.091609	0.132013		0	0.0857313	0		0	0	0.394492		0.0445031	0.221077	0.0859861		0	0		0.135634	0.0654778	0		0.0682731	0	0.290533		0	0.0605071	0.303882		0	0
CG1146	13.171	15.9452	18.3514		18.7887	17.6347	18.3499		19.2843	25.7194	15.8324		21.8908	29.8666	24.064		36.9376	35.1955	31.6429		55.1331	37.4014		23.8717	23.4411	31.9724		23.0763	21.0621	28.1817		21.883	65.7713	23.7028		37.4741	7.32949
CG11470	0.103709	0.0972269	0		0.0519026	0.091609	0		0.169906	0	0.175915		0	0.0702743	0.0788984		0.222515	0.0442154	0.0429931		0.23536	0		0.135634	0.392867	0.22012		0.136546	0.0605233	0.2179		0	0.181521	0.227912		0.358604	0.592282
CG11474	67.67	74.0383	78.9795		69.8089	64.9049	66.5788		63.2899	65.8416	66.8478		63.8952	55.0951	54.1243		54.7388	49.5213	53.2254		51.838	37.3094		50.3882	52.8406	51.2328		63.9719	51.2632	60.213		54.3147	59.5995	60.7764		60.5144	59.7465
CG11475	3.11126	2.43067	5.20571		1.66088	1.55735	2.15622		1.01943	2.7434	2.02303		0.565444	0.562194	1.34127		0.712049	1.10539	0.988841		1.52984	0.966087		1.08508	0.589301	0.825448		1.91165	1.27099	1.01687		0.561102	1.93623	0.151941		1.97232	0.814388
CG11486	161.112	120.902	155.33		147.04	147.17	152.079		169.991	180.893	174.068		123.348	168.096	154.72		142.365	161.519	155.85		198.291	152.32		154.623	157.802	172.409		151.498	170.434	175.7		170.238	172.506	179.518		210.5	201.08
CG11498	0.985234	0.680589	0.788743		2.0761	0.137413	1.27613		0.169906	0	0		1.05011	0.351372	0.157797		0	0.221077	0.0859861		0	0.0920083		0.135634	0.0654778	0.0550299		1.43373	0.786803	0.4358		0.336661	0	0.455823		0.717208	0.148071
CG11504	26.0309	27.0291	25.6605		27.4565	28.6736	25.4786		28.799	30.949	32.3684		13.3283	25.5096	30.4548		46.0607	44.2596	41.4453		48.6607	38.9195		27.8051	32.8699	32.0274		21.3012	27.9618	27.9638		28.1673	21.5405	29.4006		30.302	32.6496
CG11505	89.2933	43.8494	109.688		98.511	105.442	93.4215		95.4021	90.7894	93.0592		86.5937	95.292	92.1533		60.2572	68.3128	51.0328		120.681	78.345		56.017	64.6266	65.9258		89.0964	97.4425	90.1379		97.0707	51.1285	92.1522		96.7334	114.459
CG11523	18.8231	19.6885	15.4594		16.1417	18.0928	13.9934		16.141	16.1175	17.2397		16.0748	15.5306	18.2255		19.6259	19.1895	19.0889		27.1252	23.6461		20.8199	21.6732	20.7463		16.5221	19.9122	17.9404		21.4341	21.2985	18.6128		17.4819	17.6944
CG11529	1.8149	3.79185	2.57656		2.0242	1.41994	3.12432		23.7018	16.2889	9.41147		5.41211	27.2664	21.776		14.508	18.9684	19.0029		13.6509	20.6099		20.9555	8.51212	28.1203		5.05221	4.78134	9.73286		11.6709	17.2445	11.2436		10.1306	4.81229
CG11534	18.8231	20.5149	19.2453		19.8787	17.3141	18.8339		14.442	17.5749	17.4156		21.1638	17.428	18.0677		19.5814	19.0126	18.1001		16.7106	20.3338		20.8199	17.2207	18.49		20.0723	19.3069	17.7952		15.7109	18.6967	18.005		14.4338	16.3618
CG11537	148.459	123.478	179.571		179.894	157.018	171.441		116.3	103.735	108.188		127.871	103.795	110.694		99.1529	115.977	101.292		118.504	120.485		107.829	126.569	120.515		124.394	118.686	112.436		111.996	85.9806	116.691		117.353	104.76
CG11539	9.23008	9.18795	6.99353		7.73348	9.93957	8.8449		7.90062	10.202	8.0921		8.56244	9.34648	7.73204		8.23307	6.14594	7.78175		3.70692	6.7166		10.6473	10.28	8.41957		6.75903	8.11012	7.98966		9.65096	11.6174	9.72422		7.44103	9.18038
CG11550	1658.2	1750.67	1707.37		1231.39	1792.47	1658.79		1315.49	1309.97	1405.56		1576.22	1311.6	1367.94		961.756	875.598	846.319		715.024	879.599		1703.84	1743.35	1153.43		1858.32	1674.62	1221.55		1453.93	1575.36	1373.62		1425.36	1980.22
CG11555	11.3043	13.1743	9.41234		8.97914	12.0924	11.0011		15.2066	10.3735	14.8648		16.3171	17.9902	15.3063		11.5708	13.0878	13.7578		14.357	9.84488		17.2256	14.4051	15.4634		17.6827	14.1624	12.8561		15.8231	17.9101	16.4096		12.6408	17.3983
CG11560	11.0968	13.6118	11.8837		12.0414	14.4742	10.209		13.5925	16.6319	13.8973		6.543	14.7576	16.7265		17.4007	14.4142	18.2291		23.8302	15.3194		12.7496	13.423	15.1332		12.3574	15.1913	18.4489		13.8031	15.9739	15.0422		18.4681	18.879
CG11562	18.0972	18.8134	22.4003		10.4843	12.9169	12.7173		18.1799	17.9178	18.1193		7.43155	15.9523	18.3833		24.2097	20.6928	26.6557		18.1816	23.6461		21.0912	18.1374	23.6628		12.0843	15.7966	18.0857		17.282	20.5724	16.8655		18.3785	17.8425
CG11563	9.07452	12.0075	9.20201		8.0449	9.71055	8.8889		15.2915	13.1169	14.6889		14.4592	20.3093	14.8329		12.9059	15.9175	18.573		13.5332	16.6535		18.5141	17.1552	17.4995		13.3133	17.9754	16.4878		16.3842	21.117	14.8902		18.4681	18.5829
CG11566	0	0	0		0	0	0		0	0	0		0	0	0		0	0	0		0	0		0	0	0		0	0	0		0	0	0		0	0
CG11570	0	0	0		0	0	0		0	0	0		0	0	0		0.0890062	0	0		0	0		0	0	0		0	0	0		0	0	0		0	0
CG11576	70.6775	66.4546	82.2396		79.2552	66.6913	69.351		48.3382	51.8674	47.5851		62.7643	47.0135	39.4492		52.2911	48.0622	47.2494		49.0726	48.2123		59.5435	47.3405	51.7281		66.0883	49.9922	46.9937		47.6937	44.8963	47.1017		46.7082	43.6808
CG11577	15.5045	17.3064	15.3016		17.2316	15.4361	17.5578		21.0683	15.3459	15.1287		17.1249	15.882	19.7246		22.7856	22.6825	21.5825		21.4178	22.726		16.0727	14.4706	16.1788		16.8635	19.6701	21.2089		19.863	17.0025	15.498		19.9922	15.3993
CG11581	0	0	0		0	0	0		0	0	0		0	0	0		0	0	0		0	0		0	0	0		0	0	0		0	0	0		0	0
CG11583	15.297	19.1051	18.6143		15.0517	17.1767	15.7536		19.4542	19.2038	24.98		17.9327	24.7366	21.5393		29.105	27.6346	26.5267		22.8299	18.5857		23.1935	24.9471	21.7368		17.6827	22.7568	20.991		22.5563	25.534	23.4749		23.13	23.8394
CG11584	0	0	0		0	0	0.0440045		0	0.0857313	0		0	0	0.0788984		0	0	0		0	0		0.135634	0.0654778	0		0	0	0		0	0.121014	0		0	0
CG11585	0	0	0		0	0	0.0880089		0	0	0		0.323111	0	0		0	0	0		0	0		0	0	0		0	0	0		0	0	0		0	0
CG11586	25.1494	24.647	18.6669		21.7991	20.1998	21.0341		21.1533	19.2038	19.0868		22.8601	21.4337	20.198		26.0343	22.4172	24.3341		22.5357	23.7841		22.99	20.3636	19.0403		21.7791	20.1543	22.3711		17.9553	28.9829	18.005		24.2954	21.1001
CG11588	0	0	2.31365		0	0	0		0	0	0		0	0	0		0	0.0884308	0		0	0		0	0	0		0	0	0		0	0	0		0	0
CG11590	9.90419	14.5354	9.25459		10.2248	9.43572	10.6491		14.6968	12.8597	11.8743		6.62377	14.2657	13.8861		21.3615	17.7304	18.874		11.8268	20.0578		18.0394	14.4706	16.619		9.96787	14.5256	14.454		15.5986	17.4261	13.8266		11.3857	15.6955
CG11593	54.5508	52.2109	57.4205		57.1966	61.0574	53.5974		69.0667	65.9274	70.0143		45.2355	62.1928	55.8601		48.0188	59.4697	54.4292		78.7868	59.8054		49.9813	57.0312	55.305		46.9719	63.3679	61.6657		58.5791	47.2561	64.9548		74.9482	76.0342
CG11594	23.8012	24.404	20.5073		17.8026	20.8868	24.0264		34.7457	30.4346	31.8407		23.0217	26.142	37.5556		34.8904	31.614	30.4821		32.5385	38.2754		17.3612	24.8816	16.0137		13.245	14.8282	15.253		27.6062	28.7409	31.2239		31.1089	18.4348
CG11596	25.8753	20.2718	24.1881		27.9236	26.9788	24.5105		28.799	28.5485	23.9245		18.8212	29.3044	29.2713		24.8772	31.2603	32.3308		33.3623	27.6025		26.1096	29.3996	29.1658		26.49	30.6853	26.8017		30.7484	25.3525	33.503		37.2052	32.2054
CG11597	11.5117	8.70181	9.88558		9.13485	9.25251	9.06492		8.07052	9.00179	10.291		5.25055	10.4006	8.59992		9.16764	9.15259	9.37249		8.00224	8.00472		8.40933	8.18473	8.36454		7.8514	8.8364	9.22443		9.76318	7.86593	12.6111		15.5993	11.9937
CG11598	0.0518544	0	0		0.103805	0.229022	0		0	0.0857313	0.0879576		0	0	0.0788984		0.0445031	0	0.300952		0	0		0	0	0		0	0.121047	0		0.11222	0	0.151941		0	0
CG11600	0	0	0		0	0	0		0	0	0.0879576		0	0	0		0	0.0442154	0.128979		0	0		0	0	0		0	0.18157	0		0	0.0605071	0		0	0.222106
CG11601	30.5422	34.2239	31.4972		25.5361	26.8872	29.703		36.2749	36.6073	36.9422		22.6985	36.7535	37.7134		41.0318	36.5661	35.5553		25.3012	36.0212		36.9604	37.9117	35.1091		29.0161	42.3663	36.3893		35.3494	33.2184	32.8952		30.302	34.0562
CG11608	0	0	0		0	0	0		0	0	0		0	0	0		0	0	0		0	0		0	0	0		0	0	0		0	0	0		0	0
CG1161	118.954	139.132	108.11		148.026	137.184	138.79		77.477	85.3884	81.2729		111.393	94.7298	107.539		102.713	103.42	94.7137		112.09	109.306		124.58	106.532	104.832		92.3052	90.7244	93.9149		96.9585	111.636	99.1415		95.2093	92.248
CG11617	5.44471	2.04177	2.68173		3.21796	3.20631	2.46425		4.16269	4.88668	2.55077		7.27	2.4596	2.76144		3.91627	4.11203	3.65441		4.88372	3.63433		3.9334	3.99415	3.90712		7.98795	3.93401	4.358		4.3766	13.5536	4.55823		4.7515	3.33159
CG11619	4.97802	4.27799	4.73246		4.25601	5.45073	2.9043		11.0439	8.14447	6.68478		6.94689	12.3683	7.33755		9.07863	15.5638	16.2084		14.2393	13.1572		1.5598	1.30956	1.59587		7.8514	9.50216	5.8833		8.97764	16.3369	8.28079		0.89651	1.92492
CG11626	0.103709	0.0486135	0.36808		0.103805	0.0458045	0.0880089		0.509717	0.171463	0.263873		0.0807777	0.351372	0.0788984		0.178012	0.176862	0.55891		0.41188	0.0920083		0.813806	0.261911	0.605329		0.204819	0.18157	0.508433		0.224441	0.363043	0.303882		0.806859	0.888423
CG11629	0	0	1.5249		0	0	0		0	0	0		0	0	0		0	0	0		0	0		0	0	0		0	0	0		0	0	0		0	0
CG11630	0.103709	0	0.630995		0	0	0		0	0.0857313	0		0	0	0		0	0.0442154	0.0429931		0.52956	0		0	0	0		0.0682731	0	0		0.224441	0	0.303882		0	0
CG11634	0	0	2.20848		0	0	0		0	0.0857313	0		0	0	0		0	0	0		0	0		0	0	0		0	0	0		0	0	0		0	0
CG11635	0.259272	0.194454	10.8321		0.20761	0	0.0880089		0.0849529	2.31474	0.175915		0.323111	0.140549	0.236695		0.623043	0.397939	0.687889		2.3536	0.230021		0.203452	0.130956	0.16509		0.273092	0.242093	0.2179		0	0.726086	0.0759705		0.268953	0.518247
CG11638	5.70398	3.9863	7.46677		9.55007	8.06159	8.93291		8.41033	6.08692	10.291		10.4203	8.92484	7.65314		6.89798	7.82613	6.14801		9.94396	9.79888		8.34152	8.31569	8.03436		4.5743	8.53378	7.1907		8.19209	4.17499	10.8638		13.7166	9.77266
CG11652	41.8465	51.9192	46.4307		34.619	41.7737	46.0287		73.824	102.535	111.706		24.3949	49.8948	46.6289		94.7471	94.9747	81.2999		60.7229	52.3527		53.3043	56.18	77.0969		34.4779	50.2343	73.2144		61.3846	55.364	58.1934		58.1835	68.4826
CG11655	56.7287	60.1349	67.0432		61.5045	63.5766	61.2102		54.3698	57.8686	52.4228		41.439	45.8891	48.6014		63.1054	64.7314	65.0915		59.8991	53.0428		48.6928	55.0014	52.2234		51.9558	49.6896	49.6085		47.4693	40.7818	42.9233		49.4873	42.2742
CG11656	0.414835	1.70147	4.04888		2.43942	1.28253	1.71617		1.35925	0.68585	1.31936		0.646222	2.31905	3.07704		1.24609	1.19382	1.54775		2.41244	1.93217		1.42416	2.02981	1.48581		0.682731	2.05779	2.68743		1.90775	0.786593	1.97523		2.15162	1.18456
CG11658	244.753	191.975	226.106		207.974	175.843	232.828		91.4942	99.7055	85.143		211.476	80.8155	85.7625		63.9064	77.5538	67.8001		81.0815	62.0136		82.6692	82.1747	82.2697		193.418	91.7533	90.3558		86.1853	81.8662	103.776		104.354	95.8017
CG11659	0.0518544	0	0.0525829		0.103805	0	0		0	0	0		0	0	0		0	0.0884308	0.128979		0.23536	0		0	0	0.0550299		0.273092	0.302616	0.145267		0.11222	0	0.0759705		0	0.0740353
CG11663	0	0	4.83763		0	0	0		0	0.943044	0		0	0	0		0	0	0.0859861		0	0		0	0	0		0.136546	0	0		0	0	0		0	0
CG11664	0	0	0		0	0	0		0	0	0		0	0	0		0	0	0		0	0		0	0.0654778	0		0	0	0		0	0	0		0	0
CG11665	96.5529	97.1783	103.746		103.701	99.7622	100.066		136.689	113.765	123.756		95.3177	107.379	114.324		105.873	111.6	105.763		99.5573	108.386		88.9762	105.616	100.98		104.39	122.499	109.458		116.26	86.8277	99.4454		103.995	105.945
CG11666	0	0	0.578412		0	0	0		0	0.257194	0		0	0	0		0	0	0		0	0		0	0	0		0	0	0		0	0	0		0	0
CG11668	0.570398	1.36118	0.36808		0.674733	0.458045	0.352036		1.4442	0.943044	0.703661		0.565444	0.562194	1.34127		0.57854	0.884308	1.03183		0	1.1041		0.678172	0.851212	0.825448		0.409638	1.57361	1.16213		0.448882	0.42355	0.987617		0.986161	0.0740353
CG11670	0.0518544	0.0486135	0.0525829		0.311415	0.137413	0.0440045		0.169906	0.342925	0.0879576		0	0	0.0788984		0.0890062	0.176862	0.0859861		0	0.460041		0.203452	0.130956	0.11006		0	0.423663	0.0726333		0.11222	0.0605071	0		0.089651	0
CG11671	0.570398	0.583362	0.683578		0.363318	0.458045	0.39604		1.95392	0.428656	1.14345		0.888555	0.562194	0.631187		1.60211	1.90126	2.06367		0.23536	2.30021		0.135634	0.392867	5.06275		1.22892	1.69465	1.38003		1.79553	1.45217	2.50703		0	0.888423
CG11672	0.0518544	0	0		0	0	0		0	0	0		0	0	0		0	0	0		0	0		0	0	0.0550299		0	0	0		0	0	0.0759705		0	0
CG11674	0.207418	0.291681	0.105166		0.20761	0.137413	0.220022		0.679623	0.342925	1.14345		0	1.05411	0.236695		0.57854	1.23803	0.644896		1.23564	0.230021		0.406903	0.196434	0.550299		0.273092	0.0605233	0		0.336661	0.181521	0.303882		0	0.592282
CG11679	10.4746	12.1048	12.8302		9.49817	8.93187	8.58087		14.357	15.3459	15.5685		6.70455	11.8061	12.2293		15.042	14.8122	16.9823		10.8854	12.2831		15.4623	11.9824	13.1521		8.19277	12.0441	17.1415		9.98762	13.2511	13.2189		13.9856	11.1793
CG11686	8.40041	7.09757	6.4677		8.1487	4.85528	6.46866		7.90062	11.8309	8.61985		23.3448	14.6873	11.5981		14.7305	16.1828	17.5842		11.5915	12.9732		9.83349	11.5241	11.6663		13.996	10.41	9.66023		9.08986	21.7826	9.57228		10.3995	5.33054
CG11693	0	0.14584	0		0.0519026	0.0458045	0		0	0	0		0	0.0702743	0		0	0.0884308	0		0	0.138012		0.271269	0.458345	0.605329		0.0682731	0.121047	0.4358		0.11222	0	0		0	0
CG11694	0	0	1.73524		0	0	0		0	0	0		0	0	0		0	0	0		0	0		0	0	0		0	0	0		0	0	0		0	0
CG11695	19.9639	24.6956	20.2444		20.1382	22.948	20.3301		23.0222	22.8045	21.0219		10.3396	22.6986	26.7466		41.6104	38.9538	40.2415		41.9529	46.5102		27.1269	22.9827	30.3765		13.1767	23.1199	27.2375		21.6586	23.2347	18.9167		30.7503	22.4327
CG11696	16.3341	20.9038	16.8791		17.3355	19.8333	19.0979		17.2454	16.0318	18.735		10.2588	15.6712	17.9888		23.0971	23.4784	26.3977		27.596	24.6122		20.8199	20.822	24.4883		17.8193	19.9122	21.7174		17.9553	18.6362	20.588		19.5439	22.7288
CG11697	0	0.0972269	1.63007		0	0	0		0	0	0		0	0	0		0.0890062	0.0884308	0		0	0		0	0	0		0	0	0		0	0	0		0	0
CG11698	0	0	1.05166		0	0	0		0	0	0		0	0	0		0	0	0		0	0		0	0	0		0	0	0		0	0	0		0	0
CG11699	100.027	94.3101	72.3541		71.6774	77.8218	73.0474		53.9451	55.7253	52.5987		55.4943	48.4893	52.1518		81.4852	76.6695	77.2586		69.49	75.9528		75.6162	60.567	62.0737		54.004	51.5658	56.4361		53.3047	64.6216	53.6352		50.9218	48.271
CG11700	0.933379	1.94454	0.893909		1.45327	1.41994	0.924094		2.12382	1.3717	0.879576		0.727	2.7407	2.36695		1.91363	4.50997	3.61142		3.11852	2.2542		0.881624	0.851212	2.75149		0.751004	0.605233	4.1401		3.47883	1.81521	0.835676		2.24127	1.55474
CG11703	0	0	2.41881		0	0	0		0	0	0		0	0	0		0	0	0		0	0		0	0	0		0	0	0		0	0	0		0	0
CG11710	24.579	30.5779	28.6051		25.6399	31.4219	27.9868		32.8768	34.0353	38.4375		20.1137	31.6234	31.4016		32.7988	37.1852	40.3275		36.9515	31.9729		35.5362	35.8164	41.2174		26.012	32.0773	38.0599		30.524	28.6199	36.7697		36.0397	42.6443
CG11714	0	0	0		0	0	0		0	0	0		0	0	0		0	0	0		0	0		0	0	0		0	0	0		0	0	0		0	0
CG1172	48.6394	34.8559	60.891		51.7987	61.149	52.8934		48.3382	41.4939	45.2982		44.5085	46.5216	43.3941		42.634	43.7733	40.3275		37.5988	31.1908		44.6915	50.0905	46.115		43.6265	53.6236	45.5411		42.9804	36.2438	47.1017		47.9633	49.8258
CG11722	17.3712	21.9247	18.8247		16.7126	18.8714	17.1617		14.442	15.6031	15.3046		10.8242	14.2657	12.6237		19.9819	16.006	20.2497		8.5318	17.1595		24.4142	19.1195	17.6096		15.7028	18.5201	15.3983		12.3443	19.4833	14.0545		14.6131	14.659
CG11723	15.5563	15.5077	16.1429		16.6088	17.4057	17.5578		18.2649	16.3747	15.9203		13.9745	21.1526	18.1466		21.317	21.9751	18.1431		17.3578	18.9537		19.2601	18.7921	24.2682		18.502	20.1543	22.0805		20.4241	19.7858	20.8919		22.1438	22.0625
CG11726	0.0518544	0	1.20941		0	0	0		0	0	0		0	0	0		0	0	0		0	0		0	0	0		0	0	0		0	0	0		0	0
CG11737	42.5206	55.6624	48.2711		51.0202	53.3164	49.8571		81.13	70.2997	67.8153		47.4973	78.9883	75.2691		67.6447	67.8707	60.3623		86.7302	80.3692		72.6322	82.9604	85.1312		68.4096	80.496	78.0082		66.2101	67.7075	66.2463		64.728	68.3346
CG11739	22.4011	17.2578	21.0857		16.2455	16.398	15.2255		22.7674	19.6325	18.1193		16.0748	18.9741	16.8843		18.0238	19.8969	20.5507		24.1832	18.9997		21.8371	16.9588	19.8108		18.8434	17.4912	22.0079		17.7308	20.0884	20.664		18.1095	21.1741
CG11741	0.518544	0	0.0525829		0	0.0458045	0		0	0.428656	0		0	0	0		0	0.132646	0.0859861		0	0		0.271269	0	0		0	0	0		0	0.121014	0		0	0
CG11752	139.54	155.903	99.0662		105.103	106.083	106.359		58.5325	74.2433	60.9546		67.611	58.398	68.7994		100.043	84.9378	91.0593		65.9008	78.5291		105.388	72.9423	77.0969		80.6305	70.3886	68.5658		64.3023	113.027	79.845		65.4452	64.1146
CG11753	29.1422	36.8004	26.1863		23.5638	25.0551	26.5787		32.7918	34.0353	35.6228		19.7905	36.3318	35.1098		42.8565	38.8211	37.404		41.4822	40.4836		29.0258	26.6495	29.6611		27.7871	39.0375	40.8925		35.5739	40.8423	42.4675		41.5981	32.5015
CG11755	5.39286	5.20164	4.62729		4.20411	4.48884	4.79649		6.37146	6.68704	5.45337		5.089	7.02743	6.31187		6.40844	7.47241	7.65277		5.70748	5.15246		7.05299	7.13708	6.16335		4.50602	8.47326	7.33596		6.39657	7.26086	8.05287		8.60649	11.0313
CG11756	0.0518544	0.14584	1.5249		0.0519026	0	0.0440045		0	0.342925	0.0879576		0	0.0702743	0.0788984		0.0890062	0.397939	0.0429931		0	0		0.0678172	0.130956	0.16509		0	0	0.0726333		0	0	0.151941		0.268953	0.0740353
CG11760	2.90385	0.680589	1.78782		3.26986	1.60316	0.748076		0.0849529	0.771582	0.175915		3.15033	0.562194	0.552289		0.133509	0.5748	0.472924		0.70608	0.138012		0.949441	0.523823	1.21066		7.16867	0.907849	1.0895		1.23443	1.33116	0.759705		1.25511	0.296141
CG11768	1.55563	0.826429	1.68265		1.92039	2.74827	1.54016		3.31316	1.71463	2.63873		1.21167	1.96768	1.97246		1.60211	2.07812	1.2468		1.29448	1.1501		0.745989	2.16077	2.91658		1.7751	1.75518	2.3969		2.80551	0.544564	3.3427		4.5722	2.73931
CG11771	55.3286	58.1903	61.9952		62.4907	66.3249	57.9099		63.9695	62.5838	58.5798		47.4973	65.7065	61.0674		67.6892	69.8604	68.488		54.1916	66.1079		72.5644	70.978	77.5371		61.992	64.4573	69.4374		58.2424	59.7811	67.5378		57.3766	57.7475
CG11777	10.4227	11.1325	7.72969		8.56392	10.2602	10.077		14.2721	13.6313	13.0177		10.3396	13.0007	13.965		11.8823	9.94847	11.0062		13.0036	9.79888		12.4105	12.7682	11.006		13.5181	14.8887	14.7446		12.6809	16.8815	16.2577		17.3923	16.6579
CG11779	60.7734	49.2941	72.8273		53.9787	56.3395	51.9693		48.678	50.8387	57.3484		42.5699	46.0999	47.4968		53.0477	53.0143	50.4739		40.8938	49.4544		61.7815	60.2396	60.808		49.498	51.6869	53.0949		42.756	44.6543	58.5733		50.3838	53.6016
CG11781	32.0979	38.6963	26.7121		24.3942	27.3911	25.2586		27.4398	32.235	31.4888		22.2139	27.407	25.9576		36.0475	30.6413	31.9868		32.715	24.8882		33.3661	29.1376	27.9552		27.7871	32.501	29.7797		32.6562	35.7597	30.3122		29.2262	29.392
CG11786	0	0.0972269	0		0	0	0		0	0.257194	0		0.242333	0.0702743	0.0788984		0.178012	0.0442154	0.128979		1.29448	0.138012		0	0.130956	0		0	0.18157	0.4358		0.11222	0.302536	0.0759705		0	0.148071
CG11788	5.49657	6.02807	4.89021		4.1003	4.0766	4.13642		4.92727	3.94364	4.66175		3.47344	4.42728	5.44399		5.34037	6.76496	7.39481		3.70692	5.65851		5.69665	5.23823	5.66808		4.3012	4.90239	5.73803		5.83546	6.23224	6.15361		3.76534	5.84879
CG11790	56.0546	64.5101	53.8975		58.4423	55.4234	56.2377		80.8751	76.3866	76.6111		66.3185	86.2969	88.2873		81.9302	83.744	81.5579		67.0776	84.8776		81.0416	75.1031	81.1691		61.992	80.4354	89.1211		85.8487	96.3879	81.9722		64.6384	69.0749
CG11791	319.63	265.381	288.47		307.367	300.432	293.774		287.396	265.51	277.858		322.222	261.069	266.045		227.989	232.617	222.231		253.365	242.534		263.47	266.167	256.329		319.518	297.775	267.581		268.319	254.796	283.294		310.999	301.546
CG11796	106.042	121.242	75.141		140.604	82.3107	86.2488		106.871	205.155	121.557		233.367	103.092	135.626		189.049	157.097	160.708		139.568	95.8726		20.9555	63.9719	14.748		173.482	24.6935	108.006		137.695	598.658	167.135		147.207	12.9562
CG11802	21.4159	26.6888	22.2951		23.0966	24.0474	24.6865		19.1993	21.69	20.2303		14.8631	19.8876	22.6438		38.7177	36.1682	36.4151		29.7142	32.6169		29.4327	28.8757	29.6061		16.4538	24.2698	25.349		23.0052	21.9036	24.6904		24.4747	25.172
CG11807	34.172	35.4878	37.5442		34.4114	37.3307	31.5072		57.0034	53.4106	47.2333		46.3664	53.4788	55.3867		45.9717	48.5927	41.6603		47.1308	38.8275		47.3364	59.2574	52.1133		55.5743	59.0707	53.676		56.4469	52.1572	46.9498		55.225	53.4535
CG11808	10.0079	11.9589	8.20293		7.94109	9.98538	10.4291		12.573	14.6601	15.2167		8.56244	12.298	11.677		12.7279	13.2646	14.8756		10.7677	11.087		14.4451	14.4706	15.1332		14.1325	13.1941	13.7277		13.4665	17.4261	14.5104		14.6131	18.3608
CG11811	42.1576	34.5642	37.3864		37.5255	40.9034	35.7316		37.4642	46.7236	40.3726		28.353	37.5265	35.8199		42.3669	41.2972	37.7049		37.6576	40.1616		40.08	46.2274	42.0979		39.5301	43.3952	41.6915		41.0727	39.6927	41.7838		32.9019	40.1271
CG11815	0	0	1.63007		0	0	0		0	0	0		0	0	0		0	0	0		0	0		0	0	0		0.0682731	0	0		0	0	0		0	0
CG11816	0.0518544	0	0		0	0	0		0.0849529	0	0		0	0	0.0788984		0	0	0.0859861		0	0		0	0	0		0	0.121047	0		0	0	0		0	0
CG11825	96.2418	122.943	102.379		95.6045	138.879	129.197		77.392	75.2721	83.9995		65.5107	125.088	100.122		129.148	148.962	150.046		91.8492	133.826		155.844	137.307	182.864		68	81.2223	113.526		103.018	103.104	93.2918		87.3201	130.45
CG11828	0.103709	0.0486135	0		0.0519026	0	0		0	0.0857313	0.263873		0.161555	0.281097	0		0	0	0.0429931		0	0		0.203452	0.327389	0.275149		0	0.121047	0		0.11222	0	0.151941		0	0.0740353
CG11835	23.5419	11.0839	13.1457		24.8613	12.184	7.61277		2.71849	8.83032	3.51831		53.4749	4.21646	3.23483		12.0603	8.3125	7.13685		5.64864	4.14037		9.08751	5.17275	10.2356		47.5863	6.59704	5.37486		6.05991	39.5112	8.73661		12.4615	0.888423
CG11836	4.87431	5.29887	2.89206		2.69893	3.89338	3.87239		10.7041	6.77277	8.0921		2.181	6.74633	9.31001		8.23307	8.8873	11.4792		12.0622	7.22265		10.376	8.44664	10.4557		5.05221	12.5283	9.87813		8.41654	8.59201	9.72422		10.6685	10.0688
CG11837	7.00034	8.50736	6.57286		7.52587	7.37452	7.61277		11.0439	8.83032	11.3465		11.3897	14.2657	11.5192		13.974	11.0096	12.0381		11.768	11.179		11.2577	11.9824	11.2811		8.32932	13.3151	11.4034		13.242	10.5887	13.9786		14.6131	12.586
CG11839	7.0522	8.26429	5.99445		7.31826	7.23711	6.33664		8.58024	6.00119	9.41147		6.38144	8.01127	8.28433		8.90062	7.33976	9.2865		11.1796	9.61486		9.15532	8.44664	9.18999		7.51004	9.98634	9.66023		8.30431	10.7098	10.4839		12.2822	9.40248
CG11841	7.41518	12.7367	8.83393		15.5189	7.09969	14.6975		27.015	19.5467	22.4292		14.0553	33.9425	34.4786		27.4584	27.502	30.2671		32.715	33.629		35.3328	35.0306	40.1718		11.3333	23.362	25.7122		24.6885	27.8333	17.929		16.7647	7.62563
CG11842	1.60749	1.89593	2.05073		3.42557	1.19092	2.20022		1.35925	1.20024	0.439788		1.77711	1.54603	2.05136		1.15708	2.03391	0.902855		2.58896	1.47213		1.83106	1.1786	1.59587		0.819277	0.605233	0.4358		1.23443	0.907607	1.36747		1.34476	0.592282
CG11843	0	0.0972269	0		0.570928	0	0.220022		0.169906	0.857313	0.527746		1.69633	0.843292	1.26237		1.06807	1.37068	1.28979		0.11768	1.33412		4.27248	6.8097	5.72311		0.409638	0.907849	1.01687		0.336661	0.605071	0.379853		0.806859	0.518247
CG11851	10.8894	10.4519	14.4603		11.6781	11.7718	11.2651		17.5003	19.1181	17.0638		9.20866	16.5145	15.3063		13.3509	15.5196	15.4775		9.7086	12.6971		13.1565	18.1374	15.1882		15.5663	19.2464	17.5773		14.0276	12.646	16.1817		14.2545	19.9155
CG11852	7.46703	15.7022	10.7269		18.1659	11.8634	12.8933		3.22821	4.45803	4.04605		23.5063	2.38933	2.36695		20.5159	17.8188	19.8198		7.00196	13.9853		6.307	6.02396	5.17281		18.0924	2.05779	7.26333		4.60104	5.80869	5.16599		12.4615	16.1397
CG11854	13.7933	31.3071	18.9298		17.1797	20.9326	13.9494		33.1316	12.6882	21.9015		10.6627	35.5588	23.8273		41.5659	40.5013	51.4627		52.4853	67.6721		35.2649	52.8406	47.0505		12.7671	30.3827	30.6513		26.3718	27.1677	24.7664		29.4952	36.0552
CG11857	106.302	108.7	140.081		133.338	133.199	133.598		123.606	123.967	130.353		110.666	123.402	119.768		116.554	118.586	106.408		111.266	91.2262		122.41	141.89	128.99		128.626	123.831	126.164		127.034	92.3944	115.779		108.298	115.125
CG11858	15.7637	19.6885	11.4105		13.4947	16.4438	14.7415		16.6508	18.2608	16.3601		13.6514	23.2608	21.8549		21.228	21.5329	21.1956		19.9468	19.8278		29.2292	23.2446	24.6534		15.7028	18.3386	20.6279		20.7608	25.05	19.9043		26.716	22.8769
CG11865	0	0	0		0	0	0		0	0	0		0	0	0		0	0	0		0	0		0	0	0		0	0	0		0	0	0		0	0
CG11873	60.3067	39.6686	62.9943		62.7502	69.348	61.0342		73.6541	69.871	75.6436		52.1824	82.4318	69.2728		51.5791	58.2317	51.6777		136.921	71.3524		54.7963	63.7099	69.5578		55.3695	73.2332	76.7734		77.3199	55.8481	70.5006		75.3068	102.021
CG11876	612.66	598.189	597.499		553.281	498.399	506.799		205.671	236.704	228.778		319.476	177.583	212.394		274.139	261.578	260.581		201.762	254.219		391.78	300.478	299.913		374.136	242.275	239.908		223.319	336.238	227.076		228.879	204.634
CG11878	0	0	0.262914		0	0	0.132013		0	0.257194	0		0.0807777	0.0702743	0.157797		0.0445031	0.0442154	0.171972		0.52956	0.0460041		0.271269	0.261911	15.4084		0	0	0		0	0	0		0	0
CG11880	88.4636	97.8589	90.2322		84.705	82.7229	78.2399		71.7002	82.2163	73.9724		213.334	68.0958	71.4819		78.9485	83.3461	80.784		74.2561	83.5435		51.4054	50.0905	54.6447		77.3534	71.7201	77.645		62.3946	64.1376	76.8062		48.4115	62.1156
CG11882	6.06696	8.3129	8.3081		8.51202	5.45073	6.60067		5.9467	6.25838	7.74027		7.83544	7.02743	6.62746		6.63096	8.53357	8.85657		7.76688	8.18874		6.57827	5.89301	7.64915		6.82731	6.29442	8.20756		4.48882	8.77353	4.78614		3.13778	5.47861
CG11883	68.4997	45.7453	77.0865		86.7292	75.3942	74.5876		62.4403	61.3836	63.3295		66.3185	57.7655	59.016		34.0004	33.5153	33.4056		53.309	40.7597		50.5238	52.3168	52.1133		76.9438	65.6678	62.4646		65.4245	49.4343	66.0184		58.5421	62.5598
CG11885	6.17067	7.82677	6.78319		6.95494	7.92418	6.33664		9.68463	14.1457	11.6104		9.53177	12.9305	9.23111		10.0132	9.55053	13.1989		7.76688	8.05072		12.5462	10.411	11.2261		8.67068	15.494	11.0403		11.5587	18.4547	12.763		11.7443	10.8092
CG11889	0	0	0		0	0	0		0	0	0		0	0	0		0	0	0		0	0		0	0	0		0	0	0		0	0	0		0	0
CG11891	0	0	0		0	0	0		0	0	0		0	0	0		0	0	0		0	0		0	0	0		0	0	0		0	0	0		0	0
CG11892	2.59272	8.55597	3.15497		0.103805	2.88568	3.30034		9.85453	10.5449	12.1382		1.454	2.88125	5.28619		9.96869	9.81582	9.45848		4.58952	3.81834		0.0678172	0.130956	0.22012		0.819277	1.99727	4.358		13.0176	13.3116	10.256		9.68231	2.96141
CG11893	1.08894	0.729202	0.473246		40.8992	38.659	30.1871		1.35925	1.11451	0.791619		36.1077	32.7478	34.7942		2.31416	3.09508	1.93469		27.6548	17.5736		81.1094	108.693	76.8217		0.819277	0.968373	1.45267		2.35663	1.08913	2.0512		42.2256	58.1917
CG11897	36.2462	38.6477	49.3228		61.5045	50.843	46.2047		32.8768	35.3213	34.4794		51.9401	43.4295	38.5813		30.9742	40.015	32.2448		41.3645	38.1834		33.1626	41.7749	48.0411		43.8313	34.7404	40.8925		41.746	29.5275	43.759		37.2052	41.978
CG11898	0.259272	1.02088	0.315497		0.882343	0.366436	0.264027		0	2.65767	1.84711		2.50411	2.52988	0.315594		2.00264	1.1496	1.71972		2.0594	0.874079		0.203452	0.458345	0.605329		2.18474	1.51308	1.23477		0.785543	6.11122	3.3427		0.448255	1.48071
CG11899	95.3602	122.749	100.538		114.549	101.686	100.418		89.3704	91.6467	97.2812		107.919	115.812	108.406		94.213	85.5126	91.6182		77.8453	90.4901		112.17	101.36	102.796		106.847	102.345	109.531		109.078	130.514	112.512		96.8231	89.2125
CG11902	19.0824	14.1951	19.6134		19.152	21.0701	21.5622		23.0222	21.69	24.98		17.7711	23.8933	24.3796		17.8012	20.9139	17.5412		29.8907	26.4984		18.5819	22.197	26.4143		21.8474	25.4803	27.1649		23.4541	17.3655	23.9307		34.6949	29.9103
CG11905	0.259272	0.340294	0.473246		0.20761	0	0.0880089		0	0.171463	0.175915		0.403889	0.351372	0.236695		0.400528	0.707447	0.171972		0.2942	0.322029		0.135634	0.0654778	0.16509		0.0682731	0.423663	0.145267		0.336661	0.0605071	0		0	0.148071
CG11906	12.5488	12.0561	12.4096		12.9756	14.1536	11.3972		15.4614	14.7458	11.6984		13.086	14.336	13.965		13.7515	13.6626	13.8008		15.063	18.1256		13.6313	14.5361	16.0137		12.2209	14.7677	15.253		12.7931	10.5282	11.9274		15.2407	19.0271
CG11911	0	0	0		0	0	0		0	0	0		0	0	0		0	0	0		0	0.0460041		0	0	2.97161		0	0	0		0	0	1.21553		0	0
CG11912	0	0	0		0	0	0		0	0	0		0	0	0		0	0	0		0	0		0	0	0.275149		0	0	0		0	0	0.151941		0	0
CG11920	11.2005	11.9103	11.5682		8.87534	12.3214	11.3972		16.9906	12.774	12.9298		13.3283	16.2334	17.121		11.9713	13.7068	12.468		12.5918	14.3073		15.3267	14.9289	13.2622		16.249	15.7361	12.4203		12.7931	16.1554	15.1181		17.5716	18.1386
CG11927	26.8606	29.1195	28.3422		28.5983	32.796	29.791		31.0927	29.9202	31.5768		20.4368	31.0612	34.7153		33.3773	34.488	34.0935		29.067	29.5347		37.9776	32.9354	36.4848		26.8996	32.9247	36.7525		30.8606	33.642	35.5542		34.5156	39.3868
CG11929	0	0	3.89113		0	0	0		0	2.31474	0		0	0	0		0	0	0		0	0		0	0	0		0.204819	0	0		0	0	0		0	0
CG11951	32.409	60.7182	39.2794		41.1587	39.6209	48.757		74.5886	71.7571	76.0834		83.3626	84.8914	86.8671		52.6917	51.5994	53.6983		62.4881	63.3477		32.6201	69.8649	38.3008		44.7871	56.5893	67.6942		75.5244	62.8669	64.7269		55.1354	31.2429
CG11961	21.6233	28.1472	24.3459		31.0896	30.9638	28.4269		63.3748	63.5269	67.6394		33.9267	72.8745	71.0086		44.1026	46.5146	40.6714		53.6032	48.3043		54.0503	67.6386	60.1477		41.5783	79.7092	66.0963		53.8658	54.2144	46.5699		54.2388	48.271
CG11964	19.3935	21.2441	19.5083		19.1001	21.1617	20.9021		29.5636	26.491	28.5862		15.8324	27.1962	28.2456		42.4114	40.1918	36.1142		30.8322	36.0672		30.5856	30.7746	34.1185		19.7309	29.6564	26.5838		28.3918	26.3811	29.6285		29.4055	32.7976
CG11966	0.103709	0	0.105166		0.155708	0	0.0440045		0	0	0		0.161555	0	0		0.0890062	0	0		0	0		0	0	0		0	0.0605233	0		0	0.0605071	0		0	0
CG11970	25.8753	25.3276	28.7628		31.2453	28.6278	27.5468		30.668	32.5779	30.4333		18.5789	31.9748	33.2951		29.5501	36.0798	30.1811		35.5394	31.4668		30.5856	34.3759	38.5759		26.6265	37.2218	36.1714		30.8606	19.7858	35.7821		40.4326	40.3492
CG11975	23.3863	25.279	32.3911		27.0931	31.6051	31.7712		32.452	29.7488	30.9611		21.6484	33.2397	31.5594		33.1993	34.488	37.5759		27.6548	29.6727		36.2144	35.6854	37.9706		26.0803	33.5904	34.065		28.7284	26.9862	29.3246		24.1161	33.1678
CG11977	0.0518544	0	0.0525829		0	0	0		0	0	0		0	0	0		0	0	0		0	0		0	0	0		0.0682731	0	0		0	0	0		0	0
CG11980	35.5203	39.3283	30.4981		31.1934	33.3457	32.6073		40.5225	33.9496	39.3171		33.8459	44.4134	46.3134		34.8904	33.2942	39.8546		47.6604	40.3916		47.4042	48.4536	44.6292		38.8474	44.303	41.401		40.9605	43.9282	40.6442		44.3772	47.1605
CG11982	51.284	60.1349	60.3652		53.771	60.2329	53.1574		48.3382	56.9256	54.6217		44.1046	55.7275	54.2821		80.7286	81.2237	78.5913		69.9608	71.3984		59.8826	64.1028	62.7341		40.0763	54.4104	56.0729		48.0304	50.6445	49.2289		55.9422	52.7131
CG11983	1.8149	1.75009	3.9963		2.38752	2.74827	1.89219		2.12382	3.68645	3.51831		1.05011	1.96768	2.52475		2.31416	3.4488	3.82638		2.17708	2.85226		1.83106	2.22625	2.42131		1.09237	3.87349	3.19587		3.36661	2.72282	2.96285		4.30325	4.66422
CG11984	169.512	156.681	160.115		180.154	178.592	168.625		141.701	157.574	144.338		188.051	138.721	149.434		180.95	177.083	187.192		224.886	190.825		178.631	153.153	177.912		154.57	140.354	146.356		145.326	197.798	151.485		184.771	161.989
CG11985	23.853	23.7234	18.1411		15.2594	18.6882	17.0297		22.3426	23.2332	24.98		24.2333	27.2664	23.8273		24.3432	20.6928	21.9265		17.1224	15.8254		25.5671	21.2148	19.9208		31.4739	25.8434	25.7848		27.3818	37.3329	25.754		24.654	27.6892
CG11986	9.54121	11.2297	9.99075		8.87534	10.8099	10.5611		10.874	14.0599	12.9298		7.35077	13.844	11.5192		11.3483	11.7613	12.382		10.4147	10.3509		13.8347	10.9348	10.1255		10.1044	11.1363	14.0182		11.8954	13.7956	12.6111		11.2064	14.8811
CG11997	0	0.0972269	0.0525829		0	0.0458045	0		0	0	0.0879576		0	0	0		0	0	0		0	0		0	0	0		0	0	0		0	0.0605071	0		0	0
CG11999	41.7428	46.3286	40.6466		37.5255	39.1628	40.8802		41.9667	37.2931	37.9097		37.077	38.8617	38.1868		56.0294	49.6097	57.6537		56.9571	39.6096		46.1835	46.5547	45.5647		29.494	35.4666	38.423		31.8706	33.4604	37.3775		38.012	39.1647
CG12003	30.9571	77.976	3.41789		0.259513	0.229022	0.39604		0	0	0.0879576		197.744	0	0		0	0	0		0	0.0460041		0	0	0		0.477912	0.0605233	0		0.11222	0	0		0	0
CG12004	163.186	167.376	188.51		190.379	186.974	184.027		160.476	176.006	163.425		179.084	153.69	162.61		134.622	145.424	145.446		187.111	164.281		147.706	164.415	154.854		178.466	186.291	173.521		159.69	142.131	176.024		168.902	175.242
CG12006	38.8908	41.127	38.4907		33.8405	38.3384	30.4511		56.0689	54.5251	59.5473		29.6454	43.3592	39.2914		53.0922	54.1197	49.0981		47.6604	39.8856		50.6595	47.7988	51.3979		43.49	60.9469	52.3686		48.0304	52.1572	49.2289		61.0523	57.8216
CG12007	24.8901	31.5501	26.3966		25.4842	28.3988	26.2267		31.2627	42.5227	41.2521		24.0718	31.4126	32.2694		39.6968	39.2191	38.5648		28.4197	29.6727		34.9937	37.0605	36.2097		27.8554	35.2851	35.7356		34.5639	32.7344	32.3634		33.5295	40.0531
CG12009	0	0	0.315497		0.103805	0.0458045	0		0.169906	0.171463	0.0879576		0	0.210823	0.0788984		0.0890062	0.0442154	0		0	0.0920083		0.135634	0.392867	0.385209		0.204819	0.36314	0.145267		0	0	0.379853		0.986161	0.222106
CG12010	4.20021	4.61828	5.5212		5.70928	4.16821	5.58857		4.24764	5.57253	6.77274		3.55422	5.34085	5.83848		5.91891	5.92487	5.50311		7.76688	5.42849		6.91735	5.63109	5.06275		7.16867	7.92855	5.0117		8.30431	5.99021	7.14123		4.2136	6.58914
CG12011	0.207418	0.437521	0.473246		0.519026	0.320631	0.264027		0.339811	0.0857313	0.0879576		0	0.632469	0.0788984		0.222515	0	0.171972		0	0.138012		0	0.0654778	0.0550299		0.136546	0.18157	0.145267		0.673323	0.242029	0.303882		0	0.222106
CG12012	44.2837	44.773	43.5912		43.9096	41.1782	43.6084		36.6147	42.6084	41.6919		40.2273	43.9917	36.8455		47.8853	52.749	57.3528		52.3676	48.8564		47.8111	41.5784	45.7849		38.9839	41.0348	41.6189		37.145	40.2978	39.3527		41.3291	35.685
CG12014	3.99279	4.3266	4.62729		4.87884	4.44303	4.35644		3.31316	6.77277	6.59682		2.66567	6.53551	3.86602		4.49481	5.48271	7.95372		6.70776	7.45267		4.3403	4.64893	6.21838		3.07229	4.11558	5.30223		5.04992	4.96159	2.88688		4.03429	3.33159
CG12016	0.103709	0.0972269	0.105166		0	0.229022	0.132013		0.0849529	0.171463	0.263873		0	0.281097	0		0.133509	0.0442154	0.128979		0	0.0920083		0.339086	0.0654778	0.11006		0	0	0.145267		0	0.242029	0		0	0.148071
CG12017	0.311126	0.194454	0.315497		0.986149	0	0.264027		0.169906	0.342925	0		1.69633	0.351372	0		0.356025	0	0		0	0.0920083		0.0678172	0.327389	0.275149		0.88755	0.121047	0.0726333		0	0.121014	0.151941		0.179302	0
CG12018	5.18544	7.04895	7.46677		5.19026	6.1378	7.21673		6.28651	6.8585	8.44393		6.86611	8.15182	6.15407		9.92419	8.00299	11.1352		8.2376	8.97081		9.63004	10.2145	9.30005		5.59839	6.47599	7.8444		6.39657	7.74491	8.43273		8.06859	8.88423
CG12020	0.0518544	0	5.94187		0	0	0.0440045		0	0	0		0	0.0702743	0		0.178012	0.221077	0.171972		0	0		0.0678172	0	0		0.0682731	0	0		0	0	0.227912		0	0
CG12024	42.1576	38.7449	44.9058		41.8854	41.2698	40.8361		43.0711	41.7511	36.5024		30.6148	37.2454	41.895		53.0922	53.6333	49.743		65.0182	56.3091		37.9776	41.7749	44.4641		35.0924	39.8848	48.7369		41.9705	32.9764	39.2008		47.1564	41.8299
CG12025	83.2263	77.1982	83.2913		82.3694	81.303	83.9165		76.2877	74.8434	72.3012		106.465	70.0635	63.9866		69.6473	74.1935	71.6265		92.9084	72.2725		67.8172	76.9365	76.4365		63.3574	74.6857	77.7903		71.8211	56.2111	82.352		74.7689	72.1104
CG12034	21.7788	20.8066	22.5055		21.851	20.7494	20.154		18.01	18.6894	17.5915		18.4981	16.7956	18.3044		25.3223	21.0023	18.874		23.183	23.9682		23.6004	21.2803	19.7557		19.1847	18.5806	23.17		20.5363	15.7319	19.4484		16.1372	21.8404
CG12035	0.0518544	0	2.36623		0	0	0.0440045		0.0849529	0	0.0879576		0	0.0702743	0.0788984		0.0890062	0.353723	0.0859861		0	0.0460041		0.0678172	0.0654778	0.0550299		0	0	0.145267		0	0.302536	0.227912		0	0.0740353
CG12038	23.49	27.2722	21.2961		22.2143	19.8791	19.1859		31.1777	28.2056	31.9286		19.629	23.823	26.0365		31.7752	34.9744	36.6731		22.4769	28.2925		24.8889	26.715	27.2398		18.1606	33.772	29.1986		21.9952	25.1105	30.1603		39.3568	30.2064
CG12054	65.7514	43.6063	85.0791		83.1998	88.2194	89.6371		95.572	84.9597	94.8183		64.9453	93.6757	88.2873		66.7101	69.7719	62.4259		98.0863	74.5727		65.1723	83.2223	86.0117		78.8554	95.0216	93.0433		98.754	55.9086	103.092		114.574	111.201
CG12056	25.3568	35.0989	21.2961		22.9409	26.3834	24.7305		38.3137	43.5515	46.9694		24.3141	41.4618	38.7391		42.545	41.1646	46.1746		36.422	39.4715		44.4203	37.5843	42.2079		26.49	36.5561	45.1053		40.9605	52.8832	38.9729		47.3357	46.2721
CG12057	0	0.0486135	0.0525829		0	0.0458045	0.0440045		0	0	0		0	0	0		0	0	0		1.05912	0		0	0	0.550299		0.204819	0.0605233	0		0	0	0		0	0
CG12061	0.0518544	0.0972269	1.20941		0.103805	0.137413	0.308031		0	0.0857313	0		0.161555	0	0.0788984		0	0.0442154	0.128979		0	0.322029		0.0678172	0.0654778	0.0550299		0.0682731	0	0.0726333		0.224441	0.121014	0.151941		0	0
CG12065	122.739	144.042	154.646		191.988	148.773	155.556		141.871	160.403	155.685		138.049	152.776	149.197		134.043	146.751	142.135		163.458	137.552		146.824	138.551	154.029		121.185	143.622	138.221		127.819	108.187	122.388		150.793	132.227
CG12069	0	0	7.04611		0	0	0		0	1.3717	0		0	0	0		0	0	0.0429931		0	0.0460041		0	0	0		0	0	0.0726333		0	0	0		0	0
CG12071	40.7576	37.7727	38.1226		41.7297	41.9111	36.3477		52.7557	46.2949	44.7704		26.2528	39.8455	40.6327		33.6888	35.8587	36.2862		60.4875	38.9655		45.9801	45.9654	47.3257		35.2972	48.2976	43.4347		39.2772	28.0753	57.1298		53.9699	65.7433
CG12075	87.8413	62.5655	111.108		99.6529	88.7691	100.242		44.1755	41.3225	41.604		81.5047	42.3754	39.6859		45.7492	42.7563	39.5106		50.014	50.1905		26.6522	30.971	37.0351		55.7791	28.688	34.4282		45.5615	35.3362	54.7747		48.0529	33.9082
CG12078	0	0	0.999075		0	0	0		0	0	0		0	0	0		0	0	0		0	0		0	0	0		0	0	0		0	0	0		0	0.0740353
CG1208	5.39286	2.47929	1.89298		3.84079	2.38183	0.924094		0.679623	1.62889	0.175915		32.0688	2.24878	1.10458		2.67019	1.63597	1.63374		3.64808	1.33412		2.03452	1.44051	1.6509		10.3775	1.27099	1.7432		1.1222	7.26086	1.74732		8.42719	0.444212
CG12081	65.3365	60.3293	36.4925		34.9304	34.9488	35.4236		24.6363	25.6337	26.0355		97.3372	24.1744	26.1154		33.6888	29.5801	27.0426		27.596	25.0262		28.8223	25.2744	24.9285		28.8112	26.4487	25.7122		24.2396	27.1677	24.4625		35.5914	28.8738
CG12084	42.4688	42.002	55.3172		63.1135	54.1867	55.7097		51.3965	53.2391	53.5662		40.4696	46.381	53.7298		49.888	54.9155	53.0105		58.7223	55.619		53.44	52.9061	61.0832		48.5422	53.321	57.7435		51.1725	42.476	60.4725		60.6937	57.0072
CG12091	171.586	170.196	162.534		170.448	161.461	164.665		164.214	162.804	162.282		138.938	162.615	179.573		244.055	229.213	217.76		251.6	226.248		200.264	193.029	216.322		150.747	186.291	198.797		163.617	236.462	176.859		178.047	142.962
CG12093	55.5879	72.7258	56.5266		56.2624	59.729	62.7944		74.3337	71.0712	73.6205		55.0904	70.9771	70.3774		78.6815	75.9621	79.9241		70.0784	68.2241		74.5989	69.0136	67.1364		63.9036	73.5358	75.8292		66.0979	76.36	72.02		73.9621	72.8507
CG12096	25.3568	28.293	30.9713		27.8198	33.4831	28.0749		35.2554	33.0923	32.5443		22.9409	34.083	35.0309		26.7019	28.9169	29.4503		40.4819	31.9729		34.3155	39.4177	38.3008		33.3855	41.2769	38.2051		35.4617	32.3713	34.5666		37.8327	39.4608
CG12099	201.195	205.149	230.05		228.89	227.144	212.014		276.691	283.17	287.27		199.44	279.059	282.614		214.238	235.27	233.108		291.14	246.306		285.443	280.638	282.744		230.149	286.82	287.773		277.746	248.079	287.169		300.151	309.838
CG12104	22.3492	24.3554	28.7103		25.7956	24.9634	25.9186		21.3232	23.4046	24.0124		14.4592	17.7091	20.6714		24.1652	23.1247	20.1208		26.8899	17.3436		22.0406	22.7208	21.8469		26.2851	22.3331	23.2427		22.1074	18.6967	19.3725		23.8472	19.9895
CG12105	22.4011	2.04177	3.83855		5.03455	3.29792	2.9483		1.18934	1.28597	1.49528		8.56244	1.75686	2.20915		1.24609	0.751662	1.03183		4.88372	1.97818		3.66213	1.83338	2.53137		3.75502	2.29988	1.7432		1.68331	5.32463	1.44344		2.86883	0.666318
CG12106	12.808	15.4105	13.8293		11.73	14.8865	14.3015		12.0633	12.6025	14.1612		7.67389	13.1413	11.677		13.0839	12.8225	10.3183		15.4749	16.6535		13.2922	12.3098	10.8959		10.7871	17.6728	14.0182		12.7931	12.5855	14.6623		17.3923	13.3264
CG12107	34.6906	44.4327	30.3403		28.7021	34.5824	35.0716		37.889	38.922	40.3726		30.8571	41.1105	41.0272		41.9664	36.3893	43.724		31.4794	42.8298		47.6755	38.7629	45.6198		31.1325	42.6084	42.3452		38.0427	52.3387	45.2784		34.2467	39.6089
CG12111	0.0518544	0.0972269	1.73524		0.155708	0.091609	0.132013		0.169906	4.88668	0		0.0807777	0.0702743	0.0788984		0.400528	0.176862	0.128979		0.52956	0.138012		0	0.261911	0.11006		0.273092	0.121047	0.2179		0.224441	0.242029	0.303882		0	0
CG12112	17.2157	18.8134	17.4575		14.7403	20.7952	17.9978		25.5708	21.0042	26.4752		27.8683	21.4337	22.0915		21.0055	21.3118	23.4742		16.0633	17.4356		20.7521	21.9351	21.1865		25.6024	24.9961	26.6564		23.7907	26.1996	25.678		20.7094	31.6131
CG12115	0.103709	0	0.105166		0	0	0		0	0	0		0	0	0		0	0	0.0429931		0	0		0	0	0		0.0682731	0	0		0	0.0605071	0.0759705		0	0
CG12116	48.2246	2.04177	2.4714		0.622831	1.83218	2.11221		8.92005	6.51558	1.84711		2.42333	1.40549	1.42017		6.31944	6.76496	5.24515		1.41216	1.84017		7.93461	3.14294	3.46688		2.18474	0.847326	10.0234		8.64098	2.66231	1.44344		0.806859	2.44316
CG12118	32.772	35.3906	32.654		31.2972	31.4219	30.0991		30.4981	39.1792	34.6553		28.2722	27.2664	32.0327		42.9455	45.365	38.8227		33.7742	41.4497		38.3845	38.0426	39.8967		30.245	35.2851	33.8471		30.4117	46.1064	34.6426		39.6257	34.0562
CG12121	62.1734	66.0171	77.1917		77.8019	75.898	70.7152		77.3071	85.9028	83.9995		55.8174	77.7234	76.7681		62.8384	74.9009	70.1217		89.6722	71.9505		77.9898	91.538	86.8371		68.3414	82.1906	83.8188		78.6666	67.1629	87.594		84.9891	76.1823
CG12123	7.93372	10.0144	9.30717		9.65387	9.71055	9.76899		10.5342	13.3741	11.9622		7.35077	8.99511	10.5724		17.1337	14.4142	14.7466		10.65	12.0531		12.0036	11.3277	11.006		7.51004	11.3179	10.7497		10.0998	11.0728	11.2436		14.9717	11.3274
CG12126	0	0	13.5138		0	0	0		0	0.257194	0		0	0	0		0.0445031	0	0		0	0.0920083		0	0	0		0.204819	0	0		0	0	0		0	0
CG12128	14.9859	14.4868	11.4105		13.5466	14.3368	12.5853		15.1216	20.5755	13.4575		14.9439	16.8658	17.1998		20.6939	20.4717	22.5714		18.77	18.1716		20.3452	19.6434	20.6362		15.0884	18.2175	20.6279		17.8431	20.9355	19.2965		18.4681	19.4713
CG12129	12.5488	16.9661	12.5673		12.6123	11.8176	11.3532		25.316	24.9478	28.6742		12.0359	26.0015	20.8292		21.4505	26.0429	22.1844		14.1216	19.4597		23.736	21.0839	27.1848		17.2731	25.0566	27.6007		25.2496	31.1612	27.1215		26.8953	33.3899
CG1213	27.068	30.6265	15.3542		24.498	13.9704	21.0341		4.5025	19.7182	8.0921		54.2019	15.4603	16.6476		13.5289	10.4791	7.73875		6.53124	12.1911		12.0715	9.7562	10.8409		12.0843	7.98907	9.22443		8.86542	10.1047	7.14123		6.18592	5.47861
CG12133	0	0	0		0	0	0		0	0	0		0	0	0		0	0.0442154	0		0	0		0	0	0		0	0	0		0	0	0		0	0
CG12134	9.33379	9.96576	10.0959		7.26636	8.79446	9.37295		10.6191	10.9736	13.1936		8.96633	10.9628	9.31001		11.9713	12.9109	12.9409		12.7094	9.93689		14.9198	12.3098	13.0421		7.71486	11.3784	12.1298		9.3143	14.2192	10.332		18.6474	12.66
CG12147	0	0	2.52398		0	0	0		0	0	0		0	0	0		0	0	0		0	0		0	0	0		0	0	0		0	0.242029	0		0	0
CG12155	21.4677	26.3485	31.7601		31.6087	34.4908	29.351		33.4714	31.1205	29.7297		20.4368	40.7591	33.7685		37.7386	38.998	36.2862		33.9507	37.2633		36.35	42.5606	42.7582		24.1004	34.0141	31.305		31.534	28.6199	37.1496		37.8327	37.0917
CG12158	13.534	32.2307	7.15127		46.868	19.3295	15.1375		0.0849529	104.935	10.5549		91.8443	100.141	11.3614		110.368	46.5146	14.7466		0	25.6243		184.734	51.1382	123.542		184.883	29.0512	5.95593		50.6114	152.296	16.1057		24.4747	0
CG12159	34.4313	38.9394	29.3938		32.1796	34.1701	35.4676		31.0078	32.9208	30.0815		22.3754	25.8609	28.1667		32.1757	29.0495	29.5792		23.183	27.7405		32.0097	28.9412	25.6439		27.3092	30.9879	31.7408		34.3395	32.9764	28.413		28.4194	30.0583
CG12163	206.536	280.062	255.395		252.662	238.55	270.187		253.839	321.235	320.869		264.386	266.972	277.722		307.027	322.021	314.236		295.494	257.071		284.493	292.49	319.889		221.478	243.788	287.337		288.182	239.245	265.441		297.193	264.01
CG12164	0.414835	0.291681	0.210332		0.363318	0.229022	0.79208		0	0.171463	0		0.727	0	0.157797		0	0.0884308	0.171972		0	0		0.0678172	0.130956	0.16509		0.341365	0.484186	2.6148		0.11222	0.242029	0		0	0.0740353
CG12170	46.306	53.4262	46.2729		40.0169	42.2775	43.6084		36.6147	40.3794	43.7149		23.6679	37.3157	36.53		62.3043	59.3371	54.1283		28.1255	49.7765		49.5744	45.1797	44.134		29.6305	37.4639	41.6189		41.5216	39.3296	37.0736		40.7912	43.6068
CG12171	30.9052	52.5512	33.3376		27.0931	29.1317	30.0991		31.3476	33.9496	36.2385		24.1525	26.142	26.1943		43.079	39.7054	43.294		34.4214	29.2126		31.0603	29.9234	38.9061		26.1486	24.9356	42.781		34.6761	40.2978	37.0736		29.9434	38.1282
CG12173	19.9121	22.9456	18.3514		17.5431	19.5127	18.7019		21.9178	20.747	23.3967		19.629	21.5742	20.5136		24.5657	25.7334	27.0426		18.1816	21.6679		21.7693	21.1493	24.3782		17.4779	18.8227	25.2764		20.9852	22.3271	24.1586		18.0198	21.026
CG12177	23.1271	29.0222	22.5055		31.0377	20.9785	29.263		21.4081	22.2044	23.2208		27.1413	23.4013	25.9576		41.8329	37.0083	40.1125		18.2404	38.0454		30.1787	30.2508	36.5949		25.9438	29.838	32.2492		23.4541	21.359	22.0314		21.1576	15.1772
CG12179	3.37054	2.23622	6.36253		4.1522	4.67206	3.56436		5.35203	6.17265	6.33295		1.61555	4.6381	5.83848		5.7409	6.45545	5.28815		9.35556	6.21056		5.28974	4.64893	4.95269		4.43775	5.74971	3.63167		5.83546	3.75144	5.54585		9.3237	7.03335
CG1218	25.1494	27.4666	26.4492		26.1589	29.1317	27.7228		24.7213	32.0635	32.6323		27.7875	25.0177	26.0365		34.0894	32.8078	30.74		22.8888	28.0165		24.6855	29.7924	27.625		29.0843	28.688	30.506		27.7185	25.4735	30.3882		42.4946	35.9071
CG12182	4.14835	6.07668	6.62544		5.91689	6.82487	6.20463		8.75014	10.2878	7.21253		2.98878	7.58963	7.17975		6.49745	8.79887	6.40597		9.00252	8.32675		8.54497	8.11925	8.03436		8.26104	10.0469	9.66023		9.53874	7.01883	9.49631		8.51684	9.55055
CG12184	0	0.0486135	1.05166		0	0	0		0.0849529	0	0.175915		0	0	0.0788984		0.445031	0.707447	0.171972		0.17652	0.138012		0	0.392867	0.11006		0	0.0605233	0		0	0	0		0.089651	0.370176
CG12194	51.4396	48.9538	53.7923		47.3351	59.1336	52.4533		52.8407	54.9538	57.8761		33.9267	50.3867	49.9427		62.9274	65.9252	57.4387		64.1944	45.8201		62.9344	72.1566	71.2637		49.4297	67.9677	58.3972		49.1526	40.6608	62.2198		66.7003	69.149
CG12200	0.103709	0.0486135	0		0.0519026	0	0.0880089		0	0	0		0	0	0		0	0.0884308	0.0859861		0	0.0460041		0	0	0.0550299		0	0	0		0	0	0		0	0.0740353
CG12204	9.33379	9.72269	6.62544		8.51202	7.78676	8.18483		10.0244	8.91605	12.1382		2.74644	9.20593	10.3357		17.0892	17.9515	17.1972		18.2404	18.9077		12.7496	11.1312	12.0515		6.21285	10.7731	12.4203		8.7532	9.68114	11.2436		6.00662	8.66213
CG12206	1.50378	1.31256	2.83948		2.69893	0.91609	1.71617		0.0849529	0.428656	0.175915		3.635	0.0702743	0.0788984		0.267019	0	0.128979		0.5884	0.0920083		0.542538	0.130956	0.16509		2.38956	0.121047	0.290533		0.448882	0.181521	0.227912		0	0.0740353
CG12207	194.765	165.043	166.793		195.361	160.087	226.183		102.538	103.135	93.7628		134.818	92.4107	105.961		113.794	114.783	107.44		176.049	140.129		113.526	116.878	120.901		133.337	107.55	107.279		101.111	94.1491	113.424		91.175	84.4002
CG12209	0.103709	0.0486135	8.62359		0.0519026	0.549654	0		0	0.257194	0.703661		0	0.140549	0.236695		0.222515	0.840093	0.429931		0	0.460041		0	0.458345	0		0.273092	0.484186	0.290533		0.336661	0.484057	0.835676		0.717208	0.296141
CG12213	56.8843	63.0517	69.6723		74.1168	68.2945	64.9946		75.5231	71.8428	72.5651		58.0792	72.8745	69.9829		47.4403	56.4631	52.8385		43.777	48.6264		71.615	75.1686	72.6945		70.4578	75.1699	64.2078		71.26	52.3387	72.4759		70.8243	72.9988
CG12219	18.8231	19.5912	18.2463		20.3458	21.8945	19.23		21.7479	21.0899	23.3088		12.359	22.0661	21.2237		28.393	32.012	30.1811		30.7733	30.5927		21.8371	25.0125	27.5149		15.8394	22.2726	22.9521		17.0575	18.8782	24.1586		24.923	21.9885
CG12224	2.85199	2.57651	2.83948		0.103805	0.229022	0.132013		6.28651	7.20143	7.4764		0	0.351372	0		8.98962	8.48936	10.2324		0	0.138012		0	0	0.0550299		1.09237	2.42093	3.63167		0	0.0605071	0.227912		0	0.0740353
CG12229	0.0518544	0.14584	11.8837		0.103805	0.274827	0.0880089		0.169906	0.857313	0.263873		0	0.140549	0.157797		0	0.353723	0.257958		1.05912	0.0920083		0.0678172	0.589301	0.0550299		0	0.302616	0.2179		0.224441	0.302536	0.227912		0.268953	0.148071
CG12231	0	0	0.578412		0	0	0		0	0.0857313	0		0	0	0		0	0	0		0	0		0	0	0		0	0	0		0	0	0		0	0
CG12236	18.3565	17.5981	26.1337		28.7021	31.7883	25.6546		31.5175	28.3771	25.5957		18.0942	31.2018	31.3227		29.6836	29.757	28.8484		36.5396	33.261		31.9419	37.5843	40.7221		24.9879	33.5299	32.3218		29.8506	22.0851	34.4906		36.7569	38.0541
CG12237	73.011	76.1773	63.6779		66.8505	67.1952	72.3874		57.598	61.6408	61.3944		46.0433	55.4464	63.7499		108.677	94.9747	97.3363		59.8991	93.2044		79.007	74.9067	81.6093		51.6144	63.0653	76.1923		58.018	62.8669	69.513		56.4801	55.3044
CG12239	0	0	0.157749		0.0519026	0.091609	0		0.0849529	0	0		0	0	0.157797		0.133509	0.0442154	0.0429931		0	0.322029		0	0.0654778	0.275149		0	0	0		0.11222	0.0605071	0		0.448255	0
CG12241	27.0161	24.404	38.8588		37.266	38.9338	33.1354		32.5369	30.7775	32.4564		24.2333	29.5855	29.6658		30.3066	30.9508	23.7322		31.4794	25.0262		33.027	33.4592	32.4676		34	29.2933	35.8809		31.1973	22.0246	32.5913		30.8399	37.684
CG12253	5.9114	5.15303	5.67895		6.28021	6.68745	5.36855		12.2332	5.91546	9.32351		5.25055	9.97895	10.8091		9.12313	10.2138	10.0604		12.2976	9.33884		8.20588	9.69072	6.87873		6.14458	9.98634	9.8055		8.86542	10.1652	7.9769		13.5373	12.2158
CG12256	0	0	0		0	0	0		0	0	0.263873		0	0	0		0	0	0		0	0		0	0	0		0.273092	0	0		0	0	0		0	0
CG12259	10.7857	14.6327	13.0931		10.7438	11.3595	12.7173		13.9323	14.0599	15.9203		16.0748	16.655	14.8329		18.5578	15.9618	15.6495		17.5932	15.3654		17.7003	16.173	14.5829		15.0884	15.7361	16.4151		15.8231	22.3271	16.3337		13.9856	17.3243
CG12262	169.927	219.247	177.783		222.87	227.419	186.139		239.567	238.762	230.185		210.911	270.907	248.688		265.594	250.657	229.583		199.879	222.752		275.406	265.709	250.331		210.281	249.538	229.158		251.486	264.598	232.166		206.018	190.271
CG12263	13.897	15.6535	17.8256		19.4635	15.5735	16.2817		15.3765	15.3459	13.2816		10.905	15.5306	13.3338		12.8614	12.8225	13.7148		16.3575	11.9151		15.4623	14.4706	18.6001		16.249	18.4596	17.5773		14.5887	14.8242	15.346		17.1233	15.4734
CG12264	67.8256	105.491	81.6612		72.1965	88.7233	77.7119		78.2416	89.332	83.032		44.347	73.7178	73.9278		148.373	141.091	155.205		128.036	133.872		113.119	98.0203	104.282		64.1767	81.4643	104.81		79.0032	118.897	96.8624		84.2719	89.2866
CG12267	5.65213	6.70866	4.99538		4.67123	5.72556	4.84049		9.25986	8.65886	7.30048		7.10844	9.97895	7.10086		5.47388	6.54388	7.30882		7.70804	6.90062		9.08751	9.1669	7.9243		8.1245	9.6232	9.51496		10.2121	8.77353	7.9769		5.11011	11.1053
CG12268	115.843	143.556	162.586		143.614	123.626	141.298		57.2582	64.5557	70.63		176.176	73.8583	64.7756		69.9144	68.4455	65.4355		79.6105	65.9699		30.043	70.978	34.5588		106.574	72.749	65.7331		66.7712	57.6028	80.9086		58.3628	72.5546
CG1227	148.148	111.471	133.929		130.846	172.683	142.574		35.0006	36.693	45.3861		161.555	73.1556	80.6342		53.5817	50.7151	58.8145		120.269	102.221		37.5029	43.9356	32.6327		196.831	152.64	107.207		125.238	120.228	119.046		52.0872	59.8946
CG12278	0.155563	0.388908	0		0.0519026	0	0		0	0	0.0879576		0.646222	0	0.0788984		0	0	0		0	0		0.0678172	0.458345	0.11006		0.136546	0	0		0	0.181521	0		0	0
CG12279	22.1418	32.8141	22.5581		17.4393	24.9634	21.8702		20.7285	23.0617	18.735		17.448	24.3149	25.9576		34.8014	27.5904	29.1923		30.3026	27.4185		28.551	26.1257	23.0575		14.5422	23.483	24.0416		24.5763	29.588	28.7169		23.0403	22.4327
CG12288	0.777816	0.534748	0.736161		0.726636	0.961894	0.440045		0.59467	3.17206	0.527746		2.58489	1.40549	1.10458		1.15708	1.32646	1.67673		0.82376	1.56414		0.813806	1.04765	1.15563		2.11647	1.87622	1.3074		0.448882	0.665579	2.50703		0.806859	1.70281
CG12289	0	0	5.67895		0	0	0		0	2.22901	0		0	0	0		0	0	0.0429931		0	0		0	0	0		0	0	0		0	0	0		0	0
CG12290	227.745	184.294	281.266		224.115	289.301	289.945		245.684	238.933	286.39		176.015	295.222	231.488		232.217	256.361	204.303		288.728	243.96		221.491	304.406	304.755		184.132	233.317	260.971		284.254	185.152	256.628		279.711	374.619
CG12299	30.1274	27.0777	29.6568		32.2834	34.445	34.4995		28.1194	30.6918	30.9611		18.8212	24.0338	28.3245		26.5238	28.4305	26.5267		40.3054	26.6824		32.1454	35.358	36.815		29.5622	44.5451	34.7187		27.1574	19.6648	30.0843		32.9916	37.3878
CG12301	4.92617	5.93084	6.78319		5.81309	5.17591	4.53246		9.42977	6.94423	9.23555		7.91622	8.57347	6.86416		7.2095	7.33976	7.73875		7.17848	9.75288		8.13806	8.77403	6.16335		6.14458	8.77588	9.3697		7.74321	9.92317	8.28079		10.0409	7.77371
CG12307	0	0	7.09869		0	0	0		0	1.11451	0		0.0807777	0	0		0	0	0		0	0.0460041		0.0678172	0	0		0	0	0		0	0	0		0	0
CG12309	0	0	6.78319		0	0	0		0	0	0		0	0	0.0788984		0	0	0		0	0		0	0	0.0550299		0	0	0.0726333		0	0	0		0	0
CG1231	0.777816	1.26395	0.946492		0.882343	0.732872	1.05611		1.52915	1.11451	0.615703		1.85789	0.913566	1.02568		1.4241	1.37068	1.07483		1.64752	1.70215		1.69543	1.04765	1.37575		1.43373	1.51308	1.5253		1.34665	0.726086	1.51941		0.986161	1.18456
CG12310	0	0	0		0	0	0		0	0	0		0	0	0		0	0	0		0	0		0	0	0		0	0	0		0	0	0		0	0
CG12316	14.7785	12.3478	15.1965		16.8683	18.0928	15.2696		17.8401	19.8039	22.9569		15.7517	18.7632	18.0677		17.3562	15.6523	18.616		25.5366	14.3073		16.1405	20.0362	18.8752		18.0924	23.3015	17.2867		20.9852	17.184	22.5632		24.2058	25.3201
CG12320	7.00034	7.38925	7.83485		7.62968	8.51963	7.04072		9.85453	9.8591	9.85126		4.20044	9.90868	8.28433		10.1022	9.15259	8.72759		14.5923	10.673		10.0369	8.18473	9.35508		5.59839	9.80477	10.4592		8.64098	8.22897	8.96452		10.3995	9.62459
CG12321	49.0543	68.3019	55.212		55.951	64.2179	61.2102		67.3676	98.6767	75.2038		68.9034	83.3453	77.2415		77.0794	69.7277	78.0324		78.2572	58.8393		117.392	87.0855	97.7331		56.1887	66.4546	69.8006		68.9034	81.2611	63.5873		52.9837	67.0019
CG12325	7.46703	12.0075	10.3588		9.29056	9.66475	9.59297		12.4881	10.3735	11.5225		10.0164	14.2657	10.9669		9.70167	10.9654	10.7053		10.297	10.2129		13.4956	13.292	11.2261		10.4458	15.0098	12.6382		9.98762	9.92317	12.915		11.3857	13.0302
CG1233	29.194	26.1054	33.5479		34.2557	37.1474	33.7514		48.2532	44.5803	39.493		28.8377	43.5701	44.4987		42.723	44.2596	35.8132		47.6604	42.8759		32.5523	34.8342	44.4091		40.8273	41.0953	46.0495		45.0004	27.1677	43.5311		40.4326	52.343
CG12333	26.342	27.6125	32.7591		32.1277	29.9103	32.6513		27.8645	27.434	29.114		23.9102	24.3852	30.7704		36.1365	36.3893	30.4821		37.4222	32.4789		27.6694	29.6615	31.4771		28.6747	26.1461	29.8523		26.5963	25.8365	29.4006		32.9916	30.0583
CG12338	21.9863	19.6398	15.9852		14.4289	15.7567	16.4577		16.5658	18.9466	18.4711		16.9633	16.1631	16.7265		17.6677	16.3597	22.4854		23.183	21.4379		20.5486	14.667	19.2054		17.751	17.2491	21.2816		16.9453	22.1456	20.4361		21.6059	17.5464
CG1234	10.3709	11.5214	14.5129		12.1971	13.1001	11.1771		18.095	14.4886	16.712		14.0553	16.1631	15.9375		14.9085	19.8527	20.2067		20.4763	18.4937		16.7508	17.2207	20.1409		14.2008	17.6728	19.0299		17.282	16.6395	15.8778		17.4819	17.9906
CG12341	26.1865	23.6748	23.5571		24.9132	27.3453	22.9703		22.3426	25.5479	24.98		23.9102	21.3634	21.4604		20.6494	20.9581	19.8628		29.067	23.9682		21.4981	20.822	20.7463		27.0361	22.9988	21.4995		25.2496	22.8112	21.2717		22.3231	25.172
CG12343	35.261	39.3769	33.8634		31.5048	40.1247	36.5677		37.7191	39.3507	38.5254		31.1802	36.3318	32.585		43.3905	46.4262	47.9373		47.072	31.0068		44.5559	38.6974	43.4736		36.5944	43.5768	39.2946		38.7161	42.5365	34.1108		43.2118	39.6829
CG12344	171.69	141.368	218.745		217.576	204.105	234.984		202.358	228.131	250.327		158.728	188.968	179.573		122.205	145.159	133.408		192.407	155.356		172.866	193.749	199.538		192.94	222.665	221.895		198.855	118.291	224.189		228.52	229.435
CG12347	0	0	0.999075		0	0	0		0	0	0		0	0	0		0.0445031	0	0		0	0		0	0	0		0	0	0		0	0	0		0	0
CG12355	19.8084	29.3625	23.1365		24.5499	18.0928	25.5226		14.6119	12.0024	14.0732		12.8437	13.1413	15.7008		11.9268	11.7171	14.8326		11.8268	14.4913		13.2922	15.7147	13.8125		15.4297	16.5834	15.6162		16.7209	11.3753	13.6747		12.9097	6.95932
CG1236	24.1123	26.0082	24.9769		26.1589	26.7956	25.5226		24.3815	25.2907	25.9475		27.626	27.3367	32.2694		24.0317	24.1858	23.9901		25.9484	23.8761		28.8223	22.6553	29.3309		25.9438	21.8489	28.1091		24.9129	24.6869	23.3229		23.8472	24.5797
CG12362	0	0	8.46585		0	0	0.0440045		0	3.0006	0		0	0	0		0.133509	0	0.0859861		0	0.0460041		0	0	0		0.136546	0	0		0	0	0		0	0
CG12374	0.0518544	0	0		0.20761	0	0		0	13.5455	0		30.2109	0	0.0788984		0.222515	0.0442154	0.128979		0	0.0920083		0	0	226.668		0.136546	0.0605233	2.90533		0.11222	0	0.227912		0	0
CG12375	34.2758	46.1828	34.7573		32.5948	39.8957	36.7437		55.4742	55.1252	51.5432		36.4308	57.4844	55.0711		56.4744	52.0858	55.1601		60.1933	53.4108		63.5447	56.7693	59.7074		42.5341	59.8575	67.1858		55.5491	63.835	55.4585		58.4524	53.3794
CG12376	0	0	2.05073		0	0	0		0	1.3717	0		0	0	0		0	0.0442154	0		0.11768	0.0920083		0	0	0		0.0682731	0	0.0726333		0	0	0		0	0
CG12379	5.28915	4.71551	3.89113		5.29406	5.35912	5.63257		3.73793	5.82973	6.15703		3.15033	6.53551	4.7339		8.41108	7.95877	9.54446		3.41272	6.21056		6.51045	6.67874	5.94323		3.61847	4.11558	5.59276		6.62101	7.50288	6.6854		5.02045	7.25546
CG12384	117.295	143.604	104.955		98.2515	103.197	106.711		103.558	112.051	112.058		82.2317	98.7354	104.304		173.295	162.978	164.32		143.099	127.523		116.985	111.312	121.286		85.2731	88.8482	101.614		100.101	96.8719	98.002		91.444	94.321
CG1239	6.42995	8.89627	5.99445		6.90304	7.37452	6.73268		10.6191	8.40167	12.6659		4.20044	11.3142	11.1247		12.5944	9.68318	14.0587		11.5326	12.8812		10.7151	10.1491	12.1066		6.48594	11.1968	13.2919		9.76318	11.9804	9.19243		10.2202	11.0313
CG12391	35.5721	53.0373	51.2683		44.7919	52.8584	44.0045		52.7557	52.639	55.7651		33.9267	52.4949	53.0986		59.1891	62.7417	63.1568		66.3715	53.3188		68.1563	68.9482	61.5784		40.2811	57.4366	54.7655		52.1825	48.4057	49.7607		54.6871	58.71
CG12393	36.5055	36.4115	33.285		33.4771	36.5062	34.5435		27.015	33.3495	29.026		28.9992	27.4773	29.1924		43.3905	37.362	37.533		44.9538	31.1448		36.2822	33.0008	37.2002		23.4177	29.5959	30.5786		26.8207	32.3108	31.1479		28.8676	32.0573
CG12395	0	0	1.05166		0	0	0		0	0	0		0	0	0		0	0	0		0	0.0460041		0	0	0.0550299		0	0.121047	0		0	0	0		0	0
CG12398	0.0518544	0.0972269	0		0.20761	0.0458045	0		0	0	0		0.242333	0.0702743	0.0788984		0.178012	0	0		0	0		0	0	0		0.136546	0	0		0	0	0		0	0.0740353
CG12402	6.53365	5.25026	8.09777		7.73348	10.535	7.8328		8.15547	7.63008	10.5549		4.44278	7.02743	9.8623		8.54459	8.40093	8.46964		8.88484	7.63669		7.73116	9.23238	8.4746		8.05622	8.95745	9.07916		8.64098	6.7768	9.11646		9.77196	13.4744
CG12404	50.8173	53.6207	49.8486		52.3697	52.95	52.8934		57.0034	52.3818	53.2144		40.8735	56.2194	52.8619		48.9089	49.875	54.4292		55.7215	54.2849		51.0664	49.8286	49.692		45.6064	49.9317	48.6643		57.5691	50.6445	55.3065		50.2045	54.564
CG12413	6.84478	9.62547	8.99168		9.29056	9.75635	7.8328		11.3837	10.9736	11.7863		6.78533	10.1195	8.44213		10.3247	9.94847	9.84541		7.47268	10.0749		12.0036	13.0956	10.9509		10.5823	11.1968	10.5318		6.39657	10.0442	9.57228		10.5788	12.1418
CG12420	0.725962	0.583362	0.736161		0.519026	0.687067	0.528054		0.424764	0.257194	1.14345		0.969333	0.351372	0.788984		0.890062	0.530585	0.386938		2.47128	1.47213		0.47472	0.392867	0.385209		0.751004	0.54471	0.2179		0.561102	0.907607	0.303882		0.627557	0.962459
CG12426	0	0	0.36808		0	0	0		0	0	0		0	0	0		0	0	0		0	0		0	0	0		0	0	0		0	0	0		0	0
CG12428	25.6161	27.3208	29.8671		29.5845	32.4754	28.1189		41.8818	39.7793	38.0857		22.2947	34.575	35.1098		36.003	35.1955	33.1047		26.831	28.5226		60.2217	62.073	57.121		41.51	41.9426	46.2674		42.4193	37.8775	43.4551		54.6871	58.4138
CG12438	0	0	0.736161		0	0	0.0440045		0	0.342925	0		0	0	0		0.178012	0	0		0	0		0	0	0		0.204819	0	0		0	0	0		0	0
CG12439	0	0	0.105166		0	0	0		0	0	0		0	0	0		0	0	0		0	0		0	0	0		0	0	0		0	0	0		0	0
CG12446	0	0	0.999075		0	0	0		0	0	0		0.161555	0	0		0	0	0		0	0		0	0	0		0	0	0		0	0	0.0759705		0	0
CG12448	0.259272	0.340294	3.47047		0.20761	0.274827	0.39604		0.424764	0.257194	0.527746		0.0807777	0.913566	0.788984		0.222515	0.353723	0.257958		0.47072	0.506045		0.271269	0.0654778	0.11006		0.477912	0.302616	0.290533		0.224441	0.0605071	0.151941		1.61372	0.370176
CG1246	0.362981	0.388908	0.315497		0.570928	0.274827	0.132013		0.679623	1.02878	0.703661		0	0.562194	0.236695		0.667546	0.663231	0.343945		0.35304	0.460041		0.813806	0.982168	2.75149		0.614458	0.54471	0.363167		0.224441	0.8471	0.379853		0.358604	0.296141
CG12464	0	0	1.15682		0	0	0		0	0.428656	0		0	0	0		0	0	0		0.05884	0		0	0	0		0	0	0		0	0	0		0	0
CG12470	2.17788	1.40979	15.8275		1.14186	1.92379	1.9802		1.01943	2.91486	2.2869		0.807777	2.31905	2.05136		1.33509	0.176862	0.988841		4.53068	1.19611		0.678172	1.04765	1.21066		1.7751	1.39204	1.38003		1.00998	0.968114	2.20314		1.61372	2.81334
CG12477	0.155563	0	0.105166		0.155708	0	0.0440045		0.0849529	0.171463	0.263873		0	0	0.0788984		0.445031	0	0.128979		0	0.138012		0	0	0		0	0.0605233	0		0.11222	0.121014	0.151941		0	0
CG12479	0	0	0.999075		0	0	0		0.169906	0.342925	0		0.323111	0	0		0	0.0442154	0		0.11768	0		0	0	0		0	0	0		0	0	0		0	0
CG12480	0	0.0972269	0		0	0	0.0440045		0	0	0		0	0	0		0	0	0		0	0		0	0	0		0	0	0.145267		0	0	0		0	0
CG12481	0	0	0		0	0	0		0	0	0		0	0	0		0	0	0		0	0		0	0	0		0	0	0		0	0	0		0	0
CG12483	185.535	154.007	145.392		241.399	88.2652	112.035		24.4664	47.6666	31.3129		284.661	22.0661	13.965		55.3173	47.5316	58.8145		43.4828	25.7623		54.4572	39.4177	40.9973		231.241	16.8255	27.0196		11.7831	44.5333	14.8142		25.1023	17.5464
CG12484	139.54	132.618	198.343		188.614	137.505	168.009		106.021	125.511	118.479		132.718	103.584	116.612		72.54	77.3328	67.5421		90.849	71.2604		90.6716	106.729	96.7976		171.229	106.521	95.2949		99.2029	66.1948	83.7955		73.2448	80.6244
CG12490	0	0	0		0	0	0		0	0	0		0.403889	0	0		0	0	0		0	0		0	0	0		0	0	0		0	0	0		0	0
CG12491	0	0	0		0	0	0		0	0	0		0	0	0		0	0	0		0	0		0	0	0		0	0	0		0	0	0		0	0
CG12493	0.155563	0	1.15682		0.103805	0	0.308031		0.0849529	0.257194	0		0.161555	0	0		0.133509	0	0.0429931		0	0.0920083		0	0	0		0.341365	0	0.0726333		0.11222	0	0		0	0
CG12496	0	0	0		0	0	0		0.0849529	0	0		0	0	0		0	0	0.0859861		0	0.0460041		0	0	0.0550299		0	0	0		0	0	0.151941		0	0
CG12498	0	0	0.630995		0	0	0		0	0.0857313	0		0	0	0		0	0	0		0	0		0	0	0		0	0	0.0726333		0	0	0		0	0
CG12499	9.28194	8.89627	12.5673		14.2213	10.9931	9.41696		8.49529	11.7452	12.49		13.086	12.1575	9.7045		8.76711	8.35671	8.77059		9.23788	10.1669		10.9864	10.6729	9.24502		12.2892	12.7099	7.69913		10.9976	8.89455	10.18		11.3857	11.6976
CG12502	0	0.0486135	0		0	0.0458045	0.0440045		0.0849529	0	0		0	0	0.0788984		0.133509	0.0442154	0.128979		0	0.138012		0	0.130956	0.11006		0	0	0.0726333		0.11222	0	0.151941		0	0
CG12506	0	0.0486135	0.893909		0	0.0458045	0.0880089		0	1.80036	0		0	0	0		0.222515	0	0.0429931		0	0		0	0	0		0	0	0		0	0	0		0	0.0740353
CG12507	0.622253	1.31256	1.31457		1.14186	1.87798	1.27613		1.6141	1.54316	0.791619		1.93867	1.47576	2.52475		0.979068	0.0884308	0.300952		0.94144	1.47213		0.542538	0.589301	0.715388		0.88755	3.57087	2.46953		1.57109	1.08913	0.759705		1.25511	1.33264
CG12511	0	0	1.26199		0	0	0		0	0.428656	0		0	0	0		0	0	0		0	0		0	0	0		0	0	0		0	0	0		0	0
CG12512	29.6607	40.6409	33.4427		11.2629	10.7182	18.0858		21.2382	20.0611	21.1978		14.2977	16.3036	16.0164		44.8591	43.6848	48.5392		14.71	19.5518		50.7951	55.9181	51.8381		37.2088	47.5108	50.5528		14.9253	17.7286	13.7507		18.8267	14.8071
CG12516	0	0	3.20756		0	0	0		0	0.0857313	0		0	0	0		0	0.0884308	0		0	0		0	0	0		0	0	0		0	0	0		0	0
CG12517	0	0	0.210332		0.103805	0	0		0	0	0		0	0.0702743	0		0	0	0.0859861		0.52956	0		0.135634	0.0654778	0.11006		0	0.121047	0.145267		0	0	0		0	0.0740353
CG12519	0	0.14584	0.157749		0.0519026	0	0		0.0849529	0	0		0	0.0702743	0.0788984		0	0.0442154	0		0	0.184017		0	0	0		0	0	0.145267		0	0.181521	0		0	0
CG12520	2.74828	3.20849	2.68173		3.84079	2.29022	3.25633		1.52915	0.428656	2.19894		2.42333	2.88125	1.89356		1.4241	2.25499	2.96652		1.35332	2.85226		2.50924	2.68459	3.19173		3.07229	2.66302	2.179		2.13219	2.11775	1.97523		1.70337	1.92492
CG12521	0	0	2.1559		0	0	0		0	1.28597	0		0	0	0		0	0.132646	0		0	0		0	0	0		0	0	0		0	0	0		0	0
CG12522	0	0	0		0	0	0.0440045		0	0	0		0	0.210823	0		0.0445031	0	0		0	0.0460041		0	0	0		0	0	0		0	0	0		0	0
CG12523	0	0.0972269	0		0	0	0		0	0	0		0	0	0		0	0	0		0	0		0	0.0654778	0		0	0	0		0	0	0		0	0.0740353
CG12531	10.4746	7.5837	12.1466		12.3528	12.8711	9.37295		16.7357	15.5174	16.4481		8.15855	14.1251	11.8348		9.52366	11.4518	10.1894		21.4766	12.2831		10.376	11.5241	12.2166		11.6064	15.2519	14.8898		15.9353	8.41049	19.0686		19.006	20.5078
CG12535	0.155563	0	0.999075		0.155708	0	0		0.0849529	0.257194	0.175915		0	0	0		0.0890062	0.0884308	0.171972		0.2942	0.0460041		0.203452	0	0.0550299		0	0.605233	0.290533		0	0.181521	0.455823		0	0.444212
CG12538	0	0	0.0525829		0	0	0.0440045		0	0	0.0879576		0	0	0		0	0	0		0	0		0	0	0		0	0	0		0	0	0		0	0
CG12539	0.103709	0.0972269	0.105166		0	0.274827	0.0440045		0	0	0		0.807777	0	0.157797		0	0	0.0859861		0.05884	0		0.0678172	0	0		0	0	0.2179		0	0	0		0	0
CG12540	0	0	0		0	0	0		0	0	0		0	0	0		0	0	0		0	0		0.0678172	0	0		0	0	0		0	0	0		0	0
CG12541	57.1435	35.6823	63.6779		50.8645	58.9046	61.2542		37.6341	41.6654	34.9192		51.7785	48.2082	40.396		22.0735	19.8969	17.5842		24.2421	19.1837		38.6558	35.6854	34.1736		53.3213	41.519	40.6747		40.3994	27.5307	37.5294		41.4188	42.5703
CG12546	0	0	0		0	0	0		0	0	0		0	0	0		0	0	0		0	0		0	0	0		0	0	0		0	0	0		0	0
CG12547	60.1511	52.1136	66.9906		66.6948	71.226	69.6591		101.009	90.5322	102.383		66.4801	90.6539	87.8139		61.1027	68.9318	63.6727		80.1989	65.1419		36.4857	49.0429	46.3902		48.0642	58.6471	55.6371		96.8463	68.5546	97.926		98.6161	118.234
CG12560	7.36332	7.5837	5.94187		8.46012	7.1913	7.08472		8.07052	7.71582	8.88372		10.0972	9.27621	7.65314		7.83254	6.72074	8.29766		6.88428	9.79888		33.1626	28.0245	26.9096		34.3414	29.4748	37.3335		8.7532	9.19708	9.42034		10.2202	9.32845
CG12567	33.3424	30.1404	41.856		43.9615	48.0489	45.7206		70.8507	51.0101	56.2929		53.6364	70.1338	62.093		47.3958	50.2729	47.5073		49.1902	46.5102		50.5238	56.9657	48.8665		62.4699	65.7888	64.7163		60.9357	45.9854	67.2339		63.3832	70.1855
CG12576	91.0563	91.6364	95.2276		105.103	99.3499	105.831		103.388	97.5622	101.591		97.0141	99.8598	99.9643		86.7365	105.719	90.8874		86.3183	84.2796		91.7567	101.36	94.0461		75.5783	98.5319	93.1885		90.2253	85.3756	94.7352		111.436	93.6546
CG12581	239.827	244.915	237.044		278.769	245.466	287.481		178.231	168.462	167.647		280.299	194.168	212.316		177.167	189.905	169.049		250.011	233.655		190.159	206.648	203.556		214.787	192.161	180.131		190.101	151.026	184.988		195.439	169.467
CG12589	1.29636	2.04177	3.04981		0.674733	0.274827	0.484049		0.764576	1.20024	1.58324		0.242333	0.0702743	0.157797		0.133509	0.221077	0.171972		0	0.138012		0.135634	0.130956	0.0550299		2.38956	0.968373	0.290533		0.673323	1.14964	0.607764		0.448255	0.0740353
CG12590	0	0	0		0.103805	0	0		0	0	0.0879576		0	0	0		0	0	0		0	0		0	0	0		0	0	0		0	0	0		0	0
CG12592	0.207418	0	0.315497		0.778538	0.549654	0.264027		0	0	0		0.323111	0.843292	0.946781		0	0.176862	0.0429931		0.8826	0.920083		0.47472	0.91669	0.825448		0	0.0605233	0		0	0	0		0	0.518247
CG12594	6.68922	8.06984	9.20201		11.159	8.65705	9.37295		10.7041	6.60131	7.65231		5.25055	7.51935	12.7815		10.9033	8.26828	9.15752		12.0622	16.9755		6.51045	8.18473	8.08939		6.00803	9.19954	9.73286		6.95767	3.50941	7.9769		12.6408	4.44212
CG12605	51.3359	27.9041	53.3716		50.7088	50.8888	41.7602		58.7874	53.0677	62.0981		30.1301	54.6734	51.0473		21.7175	33.4269	34.3945		61.1348	44.624		47.3364	43.7392	43.4736		44.6506	64.5783	55.4192		52.407	40.5398	73.5394		81.4031	78.9216
CG12607	0.414835	1.0695	0		0.103805	0	0		0	0	0		0.242333	0	0		0	0.132646	0		0	0		0	0	0		0.0682731	0	0		0	0	0		0	0
CG12608	24.9938	24.3554	21.4012		21.5396	24.597	20.022		30.668	29.663	26.8271		21.4869	35.4183	34.4786		32.8878	36.743	41.4453		49.0137	34.5951		32.4844	36.4057	35.9345		24.51	32.6826	37.7693		27.8307	31.7662	34.7945		37.8327	41.1636
CG12609	0	0	2.52398		0.0519026	0	0		0	0	0		0	0	0		0	0	0		0	0		0	0	0		0	0	0		0	0	0		0	0
CG12617	0	0.0486135	3.15497		0	0.0458045	0		0	0	0		0	0	0		0.0890062	0	0		0.47072	0.138012		0	0	0		0.136546	0.121047	0		0	0	0		0	0
CG12620	0	0	2.78689		0	0.0458045	0		0	0.0857313	0		0	0	0		0	0.176862	0		0.52956	0		0	0	0		0	0	0.2179		0	0	0		0	0
CG12637	0	0	1.73524		0	0.0458045	0		0	0.342925	0		0	0.0702743	0		0	0	0		0	0		0	0	0		0	0	0		0	0	0		0	0
CG12640	0	0	0		0	0	0		0	0	0		0	0	0		0	0.0442154	0		0.5884	0		0	0	0		0	0	0		0	0	0		0	0
CG12643	73.0628	69.177	69.3568		52.5773	94.174	91.7933		106.361	98.2481	83.7357		76.1734	78.2856	95.8615		95.2811	87.4139	77.3015		96.7918	101.945		73.8529	68.097	55.9654		98.1767	120.562	90.1379		102.008	62.8669	82.2001		74.1414	86.029
CG12645	0.155563	0	0.210332		0.103805	0	0		0.0849529	0	0.175915		0	0	0		0	0	0		0	0		0	0	0.22012		0.0682731	0.242093	0.0726333		0	0.181521	0.0759705		0	0.0740353
CG1265	29.194	29.8487	21.7167		24.8613	22.1694	22.4863		22.2576	27.3483	23.3967		31.6649	24.1744	24.7741		29.5501	27.7231	29.0203		25.4777	29.3966		28.551	26.1911	24.7084		41.3052	29.2933	32.4671		26.484	81.2611	28.8688		28.0608	17.2502
CG12655	38.9945	57.607	34.1789		54.1863	54.3699	52.4093		52.9256	49.9813	51.1034		40.6312	50.0353	58.7004		41.4324	40.8108	38.0489		43.4239	49.8685		45.2341	55.2633	34.0635		41.1687	55.7419	39.7304		62.1701	52.5807	44.5947		47.3357	40.3492
CG12659	11.6154	9.13933	11.4631		10.4843	7.96998	9.28494		7.81566	7.37289	6.59682		10.0972	4.35701	6.23297		4.45031	4.77526	5.76107		8.29644	5.33648		5.08629	4.05963	4.29233		12.0161	5.81024	6.3191		3.70328	5.9297	5.9257		7.35138	5.18247
CG12661	0	0	0.157749		0	0	0		0	0	0		0	0	0		0.178012	0	0		0	0		0	0	0		0	0	0		0	0	0		0	0
CG12662	0.414835	0.291681	0.525829		0.622831	0.274827	0.440045		0.849529	0.0857313	0.615703		0	0.351372	0.394492		0.489534	0.707447	1.2468		0.52956	0.322029		0	0.196434	0.275149		0.0682731	0.242093	0		0.448882	0.42355	0.151941		0	0
CG12672	10.9931	11.4242	13.7767		8.77153	10.7641	11.2211		7.05109	6.17265	7.82823		7.91622	4.56783	4.9706		7.34301	7.03025	5.93304		4.58952	3.63433		7.05299	6.41683	6.98879		6.62249	7.0207	5.52013		8.64098	4.53804	10.18		6.54452	8.73616
CG12674	0	0	0.946492		0	0	0.0440045		0	0	0.0879576		0	0.140549	0.0788984		0.178012	0.0442154	0.0429931		0	0		0	0	0		0	0	0		0	0	0.151941		0	0.148071
CG12679	0	0	2.05073		0	0	0		0	1.11451	0		0	0	0		0.133509	0	0		0	0		0	0	0		0	0	0		0	0	0		0	0
CG12680	0.0518544	0	0.630995		0.155708	0.0458045	0		0.0849529	0.171463	0		0.0807777	0.0702743	0.0788984		0.400528	0.132646	0		0	0.138012		0	0.0654778	0.11006		0.409638	0	0		0	0	0.227912		0	0
CG12682	0	0	0.893909		0	0	0		0	0	0		0	0	0		0	0	0		0	0		0	0	0		0	0	0		0.11222	0	0		0	0
CG12684	0.155563	0.0486135	1.5249		0.0519026	0.137413	0.0440045		0.0849529	0.171463	0.0879576		0	0	0		0	0	0		0	0.0460041		0	0.130956	0		0	0	0		0	0	0		0	0
CG12688	0	0	0.105166		0	0.0458045	0		0	0	0		0	0	0		0	0.0442154	0		0	0		0.0678172	0	0.0550299		0.0682731	0	0.145267		0	0	0		0	0
CG12689	0	0	3.04981		0.155708	0.0458045	0		0	0.514388	0		0	0.140549	0		0.0445031	0.176862	0		0	0		0.0678172	0.0654778	0.0550299		0.136546	0.0605233	0		0.224441	0	0		0	0.0740353
CG12691	0	0	0.841326		0	0	0		0	0.514388	0		0	0	0		0	0	0		0.17652	0		0	0	0		0	0	0		0	0	0		0	0
CG12692	0	0.0486135	1.89298		0.0519026	0	0		0	0.171463	0		0.242333	0	0		0	0	0		0	0		0	0.0654778	0		0	0	0		0	0	0		0	0
CG12693	0.518544	0.243067	4.94279		0.0519026	0.137413	0.132013		1.35925	1.11451	1.40732		0.0807777	1.61631	2.13026		4.04978	2.2992	2.92353		10.5912	3.77234		0.881624	0.589301	0.880478		0.204819	1.08942	1.23477		0.897764	1.08913	2.27912		1.52407	1.70281
CG12698	0.103709	0.340294	1.05166		0.103805	0.183218	0.264027		1.01943	0.857313	0.0879576		0	0.98384	0.946781		1.20158	1.41489	0.945848		3.8246	1.19611		0.203452	1.11312	1.21066		0	0.302616	0.0726333		0.11222	0.665579	0.227912		1.25511	2.44316
CG12699	0.0518544	0.0486135	87.3402		0.155708	0	0.0880089		0.0849529	17.8321	0		0.969333	0.140549	0		1.4241	0.353723	0.0429931		1.7652	0.322029		0.203452	0.130956	0		0.341365	0	0.0726333		0.11222	0.0605071	0		0	0
CG12702	0.622253	0.826429	0.893909		0.986149	0.824481	0.836085		2.37868	1.3717	4.04605		1.05011	2.10823	2.28805		2.44767	2.2992	2.14965		5.23676	1.93217		2.10233	3.07746	3.96215		0.341365	2.29988	2.46953		1.57109	1.99674	1.2915		2.24127	2.14702
CG12708	0.311126	0.291681	0.262914		0.155708	0.091609	0.0880089		0	0.171463	0		0	0	0		0.0890062	0.176862	0.214965		0	0.0460041		0.135634	0	0.16509		0	0.0605233	0.0726333		0.224441	0.0605071	0		0	0.0740353
CG1271	29.7644	32.8141	29.1309		25.5361	26.5208	27.3268		34.4059	37.3788	37.9977		19.9521	32.9587	36.0566		37.5161	36.0798	34.9964		37.7753	34.9171		41.9788	43.4118	45.6748		31.2691	39.7638	46.34		35.5739	38.543	35.4782		27.2539	32.3534
CG12713	2.69643	2.38206	3.57564		3.06225	2.93149	3.74038		4.58745	4.20083	4.5738		2.58489	3.51372	4.18161		5.29587	4.15625	3.22448		5.47212	4.18638		2.91614	3.5358	3.30179		4.91566	4.90239	4.72116		5.16214	3.50941	3.8745		3.13778	4.88633
CG12715	0	0	0		0.103805	0	0.0440045		0.169906	0.0857313	0.175915		0	0.0702743	0		0	0	0		0	0		0	0.196434	0		0.0682731	0.121047	0.0726333		0	0	0.151941		0	0.296141
CG12716	0	0	0		0	0.137413	0		0	0.0857313	0		0	0	0.157797		0	0	0		0.41188	0.0920083		0	0.130956	0.11006		0	0	0.0726333		0	0	0		0	0
CG12717	12.4969	11.9589	13.9871		11.2629	13.7413	13.2013		17.5003	17.4035	13.1936		9.85488	16.4442	17.5943		12.1048	12.5572	14.5317		20.8882	13.8932		14.9198	17.5481	18.8202		14.5422	20.3358	15.0351		15.8231	14.6427	18.6887		22.6817	24.9499
CG12721	0.155563	0.243067	0.105166		0.519026	0.229022	0.308031		0.679623	0	0		0.484666	0.421646	0.236695		0.356025	0.309508	0.429931		0.52956	0.184017		0.47472	0.0654778	0.385209		0.341365	0.302616	0.2179		0	0	0.227912		0	0.148071
CG12723	0.259272	0	0.105166		0	0.0458045	0.0440045		0.0849529	0	0.0879576		0	0	0.157797		0.0445031	0.132646	0.343945		0.64724	0.0920083		0.135634	0	0.0550299		0.204819	0.302616	0.145267		0.336661	0.0605071	0		0	0.296141
CG12725	0	0.0486135	0.157749		0	0	0		0	0	0		0	0	0		0	0	0		0	0		0	0	0		0	0	0		0.11222	0	0		0	0
CG12728	13.4303	12.3478	10.7795		13.1313	13.0085	13.9494		15.0367	11.8309	13.7214		15.1862	14.8279	10.8091		14.241	18.7031	15.0476		13.7097	16.5615		13.8347	17.4826	15.1332		10.9237	15.1913	15.3256		15.262	10.5887	13.7507		15.5993	14.733
CG12729	0	0	1.99815		0	0	0		0	0.171463	0		0	0	0		0.222515	0	0		0	0.0920083		0	0	0		0	0	0		0	0	0		0	0
CG1273	0.0518544	0.0486135	0.210332		0.41522	0.137413	0.0440045		0.0849529	0.342925	0.527746		0.0807777	0.210823	0.236695		0	0.0442154	0		0.5884	0.184017		0.47472	0.458345	0.660359		0.477912	0.0605233	0.581066		0.11222	0.242029	0.0759705		0.627557	0.148071
CG12730	110.087	98.5881	89.5487		97.5249	89.8226	100.814		91.0695	80.4159	88.6613		98.3065	94.5892	108.17		107.03	103.11	99.013		100.028	115.7		79.3461	87.151	76.3815		95.9237	110.273	93.697		114.577	105.343	103.776		78.8929	95.8757
CG12736	30.6459	33.3002	31.6549		28.5983	29.4981	26.0066		23.362	26.2338	26.5632		26.9798	21.3634	25.4053		30.1286	30.6855	31.7289		33.3623	32.3869		30.3821	28.0245	32.5777		25.9438	26.4487	22.4437		23.7907	30.2536	27.7292		21.3369	18.7309
CG12744	1.08894	0.875043	0.736161		0.622831	0.870285	0.704072		1.35925	1.62889	0.791619		1.37322	1.05411	1.34127		0.801056	1.06117	1.33279		1.88288	0.828074		3.25523	2.16077	3.19173		2.32128	2.17884	1.59793		1.23443	0.8471	1.2915		1.07581	1.33264
CG12746	87.2709	109.429	98.9084		90.5181	118.45	110.891		98.5453	108.364	95.9618		106.788	109.979	118.348		120.336	114.783	109.245		110.796	105.856		119.833	116.682	108.959		89.506	101.498	118.538		110.088	112.241	108.106		127.215	137.928
CG1275	40.8094	46.3286	48.4814		67.6809	45.3464	46.9968		56.4087	56.9256	52.1589		61.795	61.2089	66.4324		63.1944	63.4049	65.0915		64.4886	65.9699		67.0034	59.192	67.1364		59.8072	58.4655	55.1287		58.8035	52.1572	51.2041		59.7076	45.6057
CG12766	1.08894	1.55563	2.05073		1.81659	1.78637	1.27613		2.71849	3.85791	2.99056		2.50411	3.30289	2.76144		2.75919	2.56449	2.92353		3.70692	4.32439		2.03452	2.48816	3.19173		1.97992	1.8157	2.179		1.90775	2.84384	1.51941		1.79302	1.48071
CG12768	3.31868	3.54878	3.31272		3.68508	3.57275	4.04841		4.3326	4.02937	5.71725		3.87733	5.4814	5.99628		4.67282	4.81948	5.5891		5.70748	3.08228		5.28974	4.97632	5.61305		3.75502	5.32605	5.59276		4.82548	4.35651	3.49464		7.79964	3.33159
CG12769	12.808	10.4519	21.4012		27.9236	21.6655	22.6623		20.3037	16.9748	18.647		19.0635	23.1202	22.8805		12.5054	16.7576	13.6718		22.9476	21.898		14.6485	17.2207	21.6818		18.5703	16.5834	20.41		20.9852	11.9199	21.6516		20.1715	22.5067
CG12772	18.9269	15.0702	21.8219		23.1485	27.2537	25.4346		27.3548	28.8914	25.3318		15.7517	24.596	26.9044		32.8878	32.8078	27.3866		29.8319	27.6025		24.1429	27.1733	28.4504		19.6626	24.9356	23.0248		30.524	21.7221	32.4394		28.4194	27.171
CG12773	43.5577	36.849	50.7425		45.6742	44.8884	43.0364		36.7846	34.2925	45.1223		37.2385	36.4724	33.4529		45.4377	47.8853	37.7049		49.4256	43.4739		38.9949	46.9476	43.0884		39.5301	37.3429	38.0599		39.1649	25.5945	42.6954		38.3706	38.6464
CG12780	0	0	0.0525829		0	0	0		0	0	0		0	0	0		0	0	0		0	0.0460041		0	0	1.37575		0	0	0		0	0	0		0	0
CG12782	0	0	1.15682		0	0	0.0880089		0	0.0857313	0		0	0	0		0	0.0884308	0		0.94144	0.0920083		0	0	0		0	0	0		0	0	0		0	0
CG12783	0.155563	0.0972269	0.999075		0.0519026	0.091609	0		0.424764	0.0857313	0.263873		0	0.0702743	0		0.400528	0.309508	0.257958		0.52956	0.0920083		0.0678172	0.0654778	0.0550299		0.341365	0.121047	0.290533		0.224441	0.363043	0.379853		0	0.148071
CG12784	0	0	0.36808		0	0	0		0	0.68585	0		0	0	0		0.178012	0	0		0	0		0	0	0		0	0	0		0	0	0		0	0
CG12788	0	0	0		0	0	0		0	0	0		0	0	0		0	0	0		0	0		0	0	0		0	0	0		0	0	0		0	0
CG12795	26.1346	31.7446	28.9732		26.5222	25.3757	26.0506		25.4009	28.0341	27.003		19.629	21.785	25.3264		30.0396	32.4099	29.2783		24.0656	26.0843		30.5856	23.0482	28.0102		30.5181	29.4748	29.0533		25.474	26.8652	21.0438		20.6197	23.6173
CG12811	31.3719	34.6128	30.8136		33.8924	32.8876	34.7635		27.015	30.8633	29.6417		37.4809	32.1154	30.0603		23.4976	21.6213	25.5379		24.654	24.1062		37.9098	31.3639	33.6783		34.2731	32.6826	31.5955		30.1873	33.8235	35.3263		24.923	32.7976
CG12814	141.977	116.186	157.486		155.396	141.994	148.735		87.5864	98.3338	92.3555		155.739	85.3833	78.425		76.6343	79.3225	64.6616		92.2023	74.3887		55.1354	70.847	54.5346		166.996	95.6873	107.497		105.824	86.3437	110.461		82.9272	101.132
CG12817	7.46703	10.4033	7.20386		6.1764	7.1913	6.73268		12.4881	11.2308	11.5225		4.44278	9.06539	7.65314		8.5891	8.57779	8.25467		7.82572	4.50841		9.76568	9.55976	9.24502		8.53413	9.68373	8.78863		7.85543	7.98694	10.256		12.1925	9.40248
CG12818	8.81525	11.8131	9.30717		7.83729	9.75635	7.65678		8.58024	8.57313	9.49943		8.56244	10.1898	7.88984		10.1022	8.57779	7.26583		12.2387	8.78679		8.47715	7.399	8.85981		9.83132	9.07849	9.51496		10.2121	11.7384	9.8002		8.33754	11.1053
CG12822	71.5591	79.2886	55.6853		63.5287	64.9049	62.2223		69.3215	55.2109	66.6719		46.2049	67.5336	76.7681		93.323	87.635	99.185		108.266	106.27		71.2081	70.0613	68.6773		49.9759	67.4835	67.3311		59.2524	68.4941	66.4742		69.3002	60.3388
CG12824	0.362981	0.534748	0.210332		0.0519026	0.274827	0.0880089		0.339811	0.514388	0.615703		0	0.773017	0.157797		0.400528	0.48637	0.515917		1.05912	0.414037		0.406903	0	0.605329		0.136546	0.36314	0.290533		0.11222	0.544564	0.303882		0.268953	0.296141
CG12825	2.33345	2.57651	1.41974		1.19376	1.64896	1.84819		3.14326	3.85791	2.55077		3.06955	3.79481	3.78712		2.75919	3.4488	3.56843		4.05996	5.19847		2.84832	2.55364	7.04382		1.57028	2.84459	3.7043		2.58107	3.93296	4.40629		4.03429	3.03545
CG12826	0.155563	0.0972269	0.36808		0.41522	0.41224	0.0880089		0	0.0857313	0		0.242333	0	0		0	0.0442154	0.171972		0	0.138012		0	0.0654778	0.16509		0.0682731	0.0605233	0		0.11222	0	0.0759705		0	0.222106
CG12828	0	0	0		0	0	0		0	0	0		0	0	0		0	0	0		0	0		0	0	0		0	0	0		0	0	0		0	0
CG12831	0	0	2.1559		0	0	0.0440045		0	0	0		0.323111	0.0702743	0		0	0	0.0429931		0	0		0	0	0.0550299		0	0.0605233	0		0	0	0		0	0
CG12836	31.8905	62.4683	39.1217		73.494	36.9184	54.0815		34.9156	22.7188	30.6093		22.0523	28.8827	42.4473		34.9794	43.5522	51.0758		34.8921	72.8245		37.2316	36.864	44.5742		21.8474	42.0637	37.9872		31.8706	22.3876	29.0207		37.0259	10.513
CG12848	37.9574	43.1688	32.8643		30.5706	32.0631	30.1431		40.6924	42.2655	41.9558		29.7262	36.8237	38.9758		45.7492	42.7121	48.4102		34.186	37.7694		41.6398	33.7866	37.9156		30.5863	40.369	37.9146		39.8383	42.6575	41.328		42.8532	40.5713
CG12849	0.0518544	0.14584	0		0.155708	0.0458045	0.132013		0	0	0		0.242333	0	0.0788984		0.222515	0.0884308	0.0429931		0	0.0460041		0	0	0		0	0	0		0.11222	0	0		0	0
CG12851	11.9265	10.1116	18.5618		24.6018	19.4211	22.4423		23.447	18.9466	20.758		16.8018	21.1526	20.5136		11.5708	14.7237	13.3708		18.2992	16.3775		17.3612	19.6434	19.5356		16.1124	25.7224	21.9353		25.474	9.49962	24.8424		30.7503	26.4306
CG12853	0	0	11.0424		0	0.091609	0.176018		0	3.25779	0.263873		0	0.210823	0.236695		0.445031	0.5748	0.601903		0	0.322029		0.203452	0	0.0550299		0	0.121047	0.0726333		0.11222	0.42355	0.0759705		0	0.0740353
CG12857	0.207418	0.194454	1.68265		0	0.229022	0.132013		0.424764	0.514388	0.351831		0.161555	0.773017	0.315594		0.445031	0.840093	0.257958		0.47072	0.506045		0.339086	0.130956	0.275149		1.0241	0.968373	0.6537		1.23443	0.544564	0.835676		1.70337	0.592282
CG12860	0	0	66.6225		0.103805	0	0.0880089		0	27.3483	0		0.242333	0	0		0	0.0884308	0		2.58896	0.138012		0.678172	0	0.275149		0	0	0.290533		0	0	0		0	0
CG12861	0	0	56.7369		0	0	0		0	16.7176	0		0	0	0		0.801056	0.397939	0.429931		0.5884	0.138012		0	0	0.0550299		0	0	0.0726333		0.11222	0.121014	0		0	0
CG12862	0	0.0486135	0		0	0	0		0	0	0		0	0	0		0.0890062	0	0		0	0		0	0	0		0	0	0		0	0	0		0	0
CG12863	8.2967	8.75043	7.04611		6.22831	7.78676	8.40485		8.66519	9.00179	8.44393		6.86611	9.48703	8.04764		7.07599	6.76496	6.8359		10.7677	9.75288		10.2404	9.55976	10.0154		9.35341	11.0758	12.4929		8.19209	9.62063	8.58467		11.6546	10.6611
CG12866	0	0	0.893909		0	0	0		0	0.171463	0		0	0	0		0	0	0		0	0		0	0	0.0550299		0	0	0		0	0	0		0	0
CG12868	31.8386	38.113	32.4436		27.2488	40.537	36.9638		58.7024	54.7823	60.5149		37.7232	64.8632	51.6784		70.4929	70.4794	73.7331		41.3645	46.4182		50.2525	61.8111	60.808		40.2128	48.7818	57.8887		64.0779	72.5481	67.082		60.9627	85.8809
CG12869	2.64457	2.47929	3.41789		6.22831	2.10701	2.59626		0.59467	2.14328	1.23141		5.65444	2.95152	3.15594		2.26966	1.23803	1.2468		2.17708	2.02418		15.937	13.8813	17.9397		18.8434	11.3179	16.2699		1.34665	1.57319	2.50703		1.25511	0.814388
CG1287	0.0518544	0.0486135	8.25551		0	0	0		0.0849529	1.20024	0		0	0	0		0	0.0442154	0		0	0.184017		0	0.0654778	0.11006		0	0	0.0726333		0.11222	0	0.151941		0	0
CG12877	21.001	19.1051	21.9797		20.5534	21.3907	20.8141		29.2238	32.4064	32.2805		13.3283	29.9369	30.3759		38.5842	38.5558	39.5966		47.3074	40.9437		32.0097	34.5723	40.9973		17.4096	32.6221	34.3556		29.4018	24.4449	28.0331		41.7774	39.1647
CG1288	0	0	29.5516		0	0	0.0440045		0	7.1157	0		0	0	0		0.178012	0.0884308	0.0859861		0.23536	0.138012		0	0	0		0	0	0		0.11222	0	0		0	0
CG12880	10.7339	11.3269	8.57101		8.35631	6.77906	6.77669		6.11661	7.1157	8.70781		21.1638	4.07591	3.23483		6.05242	7.03025	6.8359		2.17708	1.47213		6.7139	5.56562	7.97933		5.39357	5.62867	5.8833		4.26438	3.26739	5.84973		4.9308	7.40353
CG12883	13.6896	14.0007	13.2509		12.1452	12.0466	14.5215		14.2721	14.5743	16.624		8.96633	14.4062	15.9375		17.4452	19.0126	19.0029		20.0056	15.7794		11.7324	12.7027	13.8675		15.2932	15.7966	16.8509		15.7109	14.7637	14.8902		14.1649	15.2513
CG12885	183.928	157.313	198.606		146.365	153.949	143.411		139.917	131.169	154.014		90.7134	97.9624	105.25		120.737	132.425	126.83		137.333	77.517		74.5989	79.2937	76.2164		152.112	149.735	131.176		115.924	107.037	156.955		95.2093	111.941
CG12895	37.9574	42.2451	33.6005		28.8578	33.8953	32.1673		43.4959	46.2092	46.9694		36.1077	42.9376	38.6602		49.0424	40.8108	45.6586		35.657	36.0212		47.6077	42.8225	42.5931		42.0562	44.2425	43.2894		39.0527	67.647	49.9126		56.2112	46.3461
CG12896	10.319	15.3619	5.46862		5.03455	4.35143	7.04072		7.73071	7.20143	6.15703		35.3807	15.109	7.41645		17.9792	17.863	16.4663		13.4155	14.5833		11.3933	14.7325	12.9871		5.25703	6.11285	6.68226		7.85543	11.9804	7.36914		8.51684	5.0344
CG12898	0	0	0		0	0	0		0.0849529	0	0		0	0	0		0	0	0		0	0		0.0678172	0	0		0	0	0		0	0	0		0	0
CG12902	0	0	0		0	0	0		0	0	0		0	0	0		0	0	0		0	0		0	0	0		0	0	0		0	0	0		0	0
CG12909	4.92617	6.27114	5.5212		5.44977	4.21401	4.62047		6.11661	6.34412	8.0921		5.65444	7.6599	6.07518		7.83254	9.01994	9.37249		10.297	9.43085		7.45989	8.11925	7.26394		5.25703	8.71535	6.537		5.4988	6.83731	7.36914		9.41335	7.18142
CG1291	22.8678	28.5847	22.8736		25.7437	24.368	23.6744		23.2771	25.0335	21.1098		20.0329	21.9959	20.5925		23.3641	20.737	24.85		21.9473	22.404		27.6694	24.8816	22.2321		21.8474	25.0566	26.0754		23.0052	25.413	21.9555		23.4886	23.099
CG12910	8.19299	9.3824	8.72876		8.46012	11.0389	8.62488		14.5269	13.2026	12.9298		6.543	13.7738	15.7797		12.3719	12.4687	12.253		12.5918	11.133		17.2934	20.4946	17.1143		8.19277	13.7993	11.1855		10.6609	12.2224	13.5987		14.7924	13.4744
CG12911	11.045	9.86854	9.57009		8.51202	13.7413	10.8251		8.58024	11.1451	9.85126		10.178	10.1195	8.67882		4.62832	3.89096	3.65441		4.29532	2.94426		10.5795	11.2622	6.87873		9.28514	9.44163	6.537		10.4365	10.4677	11.1677		9.05475	13.0302
CG12912	0	0	0		0	0	0		0	0	0		0	0	0		0	0	0		0	0		0	0	0		0	0	0		0	0	0		0	0
CG12913	8.08929	7.53509	8.41326		9.96529	10.2602	10.077		11.6385	10.3735	10.6429		8.32011	9.8384	10.2568		10.1912	9.94847	8.81358		12.2976	11.133		7.66334	10.1491	8.69472		6.69076	11.2573	10.096		9.53874	8.04745	12.991		11.0271	9.84669
CG12914	0	0	1.63007		0	0	0		0	0.257194	0		0	0	0		0	0.0884308	0		1.58868	0		0	0	0		0	0	0		0	0	0		0	0.0740353
CG12917	0.0518544	0.243067	1.68265		0.0519026	0	0.0440045		0.0849529	0.257194	0.0879576		0	0.0702743	0		1.20158	0.48637	0.171972		0.2942	0.0460041		0.203452	0.130956	0.0550299		0.273092	0.18157	0.0726333		0	0.0605071	0.0759705		0	0.0740353
CG12920	0.103709	0	0		0	0	0		0	0	0		0	0	0		0	0.0884308	0.214965		0	0		0	0	0		0	0	0		0	0	0		0	0
CG12923	1.91861	1.89593	4.57471		2.54323	3.52695	2.77228		4.16269	2.48621	4.13401		0.969333	3.16234	3.78712		2.67019	2.12234	1.97768		1.52984	2.30021		3.66213	2.02981	3.19173		1.7751	2.96564	3.9222		4.15216	1.02862	4.55823		5.11011	4.07194
CG12926	16.0749	18.6676	20.1918		14.377	10.4434	16.3697		30.4131	35.6642	34.3035		13.2475	31.5532	31.4805		43.4795	43.4195	43.595		27.0076	32.5249		11.2577	12.7682	16.0687		10.3092	11.8626	14.6719		27.8307	30.6771	29.0207		27.1642	23.5432
CG12929	9.38565	12.202	5.99445		8.30441	8.51963	8.36085		7.05109	9.25898	9.49943		8.88555	6.67606	7.02196		9.30115	10.5675	10.5763		5.2956	8.8788		10.2404	6.74422	8.30951		9.14859	8.47326	10.6771		8.30431	12.2224	7.44511		8.7858	6.51511
CG12934	0	0.14584	0.105166		0.0519026	0.183218	0		0.254859	0.171463	0.0879576		0	0.281097	0.0788984		0.445031	0.309508	0.300952		0.41188	0.322029		0	0.130956	0.11006		0.0682731	0.121047	0		0	0.0605071	0		0	0
CG12935	6.37809	7.14618	6.73061		5.76118	6.1836	5.80859		7.73071	8.05874	7.4764		6.38144	6.53551	7.57425		6.67546	8.93151	8.85657		6.59008	8.18874		11.4611	7.399	9.96041		7.37349	9.50216	11.4034		8.41654	8.71303	10.18		6.27557	6.44107
CG12942	7.98558	9.47963	8.57101		9.65387	11.6801	9.10893		14.6968	13.3741	10.6429		7.18922	12.7899	12.387		13.974	13.132	14.4887		11.5915	14.7213		10.7829	11.917	10.8409		9.48996	14.1019	12.8561		12.7931	8.83404	9.64825		12.3718	15.4734
CG12945	46.4097	71.1701	28.3422		30.6225	30.918	30.9351		42.9012	44.0659	38.8773		212.445	42.3051	37.1611		38.7177	41.9604	40.8004		46.4248	36.8033		39.8087	45.8345	49.1417		39.6667	42.4873	46.34		39.726	34.7311	46.266		45.1841	47.7528
CG12947	21.3122	20.6121	28.1844		25.7437	16.627	24.5985		1.01943	1.28597	0.615703		50.8092	0.843292	1.49907		4.04978	3.36037	3.22448		1.00028	1.93217		0.881624	0.851212	2.36628		15.8394	2.17884	1.59793		1.00998	0.726086	1.51941		0.717208	1.2586
CG12948	11.1487	12.9798	12.7251		12.6642	12.5504	13.1133		13.3376	13.9742	14.7769		18.0134	12.0872	11.3614		17.5787	14.4584	14.1447		13.239	16.2395		14.1738	14.7325	12.5468		11.743	15.3729	15.1077		13.8031	12.888	15.422		12.3718	14.5109
CG12950	22.7122	18.862	34.0211		28.5983	29.4981	25.8306		43.156	33.3495	35.6228		21.1638	30.7099	28.2456		22.0735	25.1586	24.4201		33.6565	19.4137		23.2613	23.2446	27.5149		27.1727	35.4666	28.9807		28.9529	16.5184	45.6583		44.7358	45.0875
CG12951	0	0	0		0	0	0		0	0	0		0	0.0702743	0		0	0	0.0429931		0	0		0	0	0		0	0	0		0	0	0		0	0
CG12963	0	0.14584	2.73431		0.103805	0.137413	0.176018		0	0.428656	0.0879576		0	0.281097	0		0.0890062	0	0.472924		0	0		0	0.130956	2.53137		0.136546	0.0605233	0		0	0.0605071	0.151941		0.179302	0.222106
CG12964	0.46669	0.340294	0.105166		0.363318	0.091609	0.440045		0.0849529	0.171463	0.175915		0.161555	0	0		0.133509	0.176862	0.128979		0	0		0.0678172	0.0654778	0.11006		0.273092	0	0.290533		0	0	0.151941		0	0.0740353
CG12970	3.73352	3.84046	5.31087		0.155708	0.0458045	0.264027		6.54137	4.1151	7.30048		2.58489	1.26494	3.55043		2.00264	3.00665	2.36462		0	0.0460041		3.25523	3.86319	3.57694		6.28112	5.32605	4.1401		0	0.121014	0		0.089651	0
CG12971	0.103709	0	0.0525829		0	0.0458045	0.0440045		0	0.342925	0		0	0	0		0.0890062	0	0		0	0.0920083		0	0	0		0	0.121047	0		0.11222	0	0.227912		0	0.0740353
CG12974	4.45948	7.29202	6.52028		7.42207	4.39723	8.75689		4.16269	5.05815	4.66175		4.60433	5.69222	7.73204		3.82727	4.46576	5.63209		3.8246	4.00236		5.22192	5.89301	7.75921		2.5261	3.75244	2.76007		3.8155	1.14964	3.03882		6.36522	2.14702
CG12975	12.9636	15.5563	11.4631		11.73	12.6878	10.297		21.7479	17.7464	16.9758		12.8437	15.0387	16.0953		17.4452	17.9957	21.3246		9.23788	13.8472		19.4635	16.173	14.9681		15.3614	23.362	23.969		15.4864	20.1489	22.2594		18.1095	17.9165
CG12983	0	0	9.25459		0.0519026	0.183218	0		0	0	0		0	0	0		0.0445031	0	0.0859861		0	0.0920083		0	0	0		0	0	0		0	0	0		0	0
CG12984	0	0.14584	0.157749		0	0	0		0	0	0		0.403889	0	0		0	0	0		0	0		0	0.130956	0		0	0.0605233	0		0	0.0605071	0		0	0
CG12985	0.777816	0.680589	0.788743		0.726636	1.32833	0.616063		0.424764	0.943044	1.75915		0.161555	1.12439	1.18348		1.3796	1.06117	0.988841		0.05884	0.55205		1.15289	1.57147	1.15563		0.751004	0.726279	0.944233		0.673323	0.544564	0.683735		1.70337	2.07299
CG12986	2.22974	1.55563	1.47232		0.778538	1.55735	2.20022		1.69906	1.54316	3.51831		0.646222	2.10823	1.49907		7.254	4.64262	4.60026		3.00084	2.39221		7.52771	6.02396	6.65862		1.36546	2.6025	3.41377		4.15216	3.87246	3.11479		3.85499	5.18247
CG1299	172.623	208.941	180.99		169.047	189.31	187.239		211.533	220.672	210.483		211.88	220.24	234.723		211.123	203.214	195.79		241.538	255.875		153.674	206.452	152.818		185.976	232.288	209.547		203.792	206.813	194.257		177.061	141.111
CG12990	0.155563	0.0486135	0		0	0.0458045	0.0880089		0.0849529	0	0.0879576		0	0.0702743	0		0.0890062	0.0442154	0.0429931		0	0.138012		0.0678172	0.130956	0.0550299		0	0.0605233	0.290533		0	0.181521	0.151941		0	0.0740353
CG12991	112.472	99.9979	146.706		141.538	139.108	157.58		119.189	116.595	120.15		137.322	106.184	122.529		91.8544	97.5834	90.7154		110.619	90.4441		75.4127	110.396	97.3479		123.643	109.789	114.615		117.495	68.8571	113.956		126.139	111.201
CG12992	0.207418	0.14584	3.57564		0.934246	0.274827	0.352036		0.764576	1.3717	0.527746		0	0.210823	1.10458		0.178012	0.840093	0.730882		0.94144	0.736066		0.542538	0.523823	0.330179		0.819277	0.423663	0.508433		0.673323	0.181521	0.455823		0.717208	0.518247
CG12994	0.0518544	0.14584	0.0525829		0.20761	0.137413	0		0	0	0.263873		0.242333	0.0702743	0		0.0890062	0	0		0	0		0.0678172	0	0.0550299		0.0682731	0.121047	0.0726333		0	0	0		0	0
CG12995	0	0.14584	0		0	0	0.0440045		0	0	0		0.484666	0	0		0	0	0		0	0		0	0	0		0	0	0		0	0	0		0	0
CG12998	22.9196	30.6265	11.6208		64.8782	0.274827	0.748076		0	0	0		535.314	0	0		0	0.0884308	0		0	0.0920083		0.0678172	0.130956	0		103.775	0	0.145267		0	0	0		0	0
CG13000	0	0.0486135	0		0.103805	0	0		0	0	0		0	0	0		0.0445031	0.0442154	0.0429931		0	0.0920083		0	0.0654778	0.11006		0	0	0		0	0	0		0	0
CG13001	5.60027	7.14618	9.14942		7.31826	8.01578	7.8328		7.13604	10.2878	10.1151		4.20044	9.06539	7.96874		10.9923	10.4348	9.84541		11.2973	8.74079		9.56223	8.90499	10.5657		4.3012	8.95745	10.3866		7.06989	7.01883	6.6854		9.503	11.1793
CG13002	3.57795	3.74324	1.94557		2.85464	2.93149	1.9802		2.46363	5.82973	1.84711		3.31189	6.46524	1.02568		3.64925	2.69714	3.78339		1.41216	1.70215		10.7829	3.86319	6.32844		10.992	1.33151	0.290533		2.46885	6.71629	2.583		2.24127	0.814388
CG13003	9.74863	11.9103	13.2509		20.3977	15.8025	20.2421		21.1533	15.6031	15.1287		42.0852	21.2931	35.1887		33.3328	39.3075	24.3341		38.4814	53.4108		21.905	28.4174	33.0179		22.8032	35.4061	29.126		23.0052	19.4228	25.2222		47.784	13.1042
CG13004	0.103709	0.14584	0.525829		0.0519026	0.137413	0.132013		0.169906	0.342925	0.0879576		0	0.140549	0		0.133509	0	0		0.17652	0		0	0	0.11006		0.0682731	0	0.290533		0.11222	0	0		0	0
CG13005	3.31868	4.22937	4.78504		4.1003	5.77136	4.13642		4.41755	5.05815	5.89316		4.76589	6.67606	5.83848		8.85611	6.67653	4.85822		12.2976	6.25656		6.307	7.59543	7.42903		5.05221	5.74971	7.1907		5.72324	6.05071	7.36914		6.27557	7.10739
CG13008	0.259272	0.194454	5.99445		0.20761	0.41224	0.264027		0.339811	1.11451	0.263873		0.565444	0.49192	0.0788984		0.133509	0.397939	0.343945		0.94144	0.0920083		0.339086	0.327389	0.11006		0.273092	0.302616	0.145267		0.224441	0.0605071	0		0	0.296141
CG13010	0.0518544	0	2.99723		0.103805	0.274827	0.220022		0.0849529	0.428656	0		0	0	0		0.133509	0.0442154	0		0	0		0.0678172	0	0.0550299		0	0.18157	0		0	0	0.151941		0	0
CG13012	196.839	198.197	174.943		160.794	159.033	169.769		108.06	101.592	112.85		120.682	106.044	123.239		133.643	132.248	138.266		148.336	153.194		93.3165	90.0975	92.7253		103.775	89.3929	84.981		117.719	94.4516	95.4949		110.54	108.017
CG13014	10.6302	14.2924	10.7269		11.7819	12.0008	11.6612		15.9711	18.0893	18.735		8.80477	13.9143	15.3852		24.2987	19.3221	20.2927		15.1219	18.1716		15.8014	16.2385	16.564		11.2651	14.6466	16.7783		14.8131	16.7605	12.6111		16.0475	15.6955
CG13016	9.12637	8.6532	10.2537		9.08295	8.51963	9.59297		9.76958	9.6019	10.6429		6.86611	9.90868	11.2825		9.39015	10.1253	10.7913		12.7683	11.317		11.2577	10.8693	11.8314		10.9237	12.1047	8.35283		9.98762	7.68441	13.2948		13.2683	9.77266
CG13018	10.7339	12.2506	8.57101		8.71963	10.2602	10.4291		8.32538	10.2878	8.88372		9.85488	7.80045	7.81094		14.508	12.6898	12.597		6.94312	11.133		11.4611	8.97046	8.85981		7.8514	10.3495	8.42546		6.73323	15.7924	10.6359		7.44103	7.77371
CG13021	0	0	0.736161		0	0	0		0	0	0		0	0.0702743	0		0.0890062	0	0		0	0.0460041		0	0	0		0	0	0		0	0	0		0	0
CG13022	3.21497	3.06265	1.78782		1.40137	2.10701	1.45215		1.35925	1.20024	2.11098		0.807777	1.82713	1.65687		1.95814	1.37068	1.46176		1.64752	3.12828		0.678172	1.37503	1.26569		1.22892	2.23936	2.46953		1.68331	1.45217	2.27912		0.627557	1.92492
CG13023	1.24451	0.680589	0.420663		1.24566	1.28253	0.968098		0.764576	0.68585	0		1.13089	0.421646	0.315594		0.801056	0.309508	0.0859861		0.35304	0.55205		0.339086	0.196434	0.22012		1.70683	0.847326	0.8716		1.00998	0.544564	0.835676		0.358604	0.962459
CG13024	22.5567	12.1534	18.7195		18.2178	13.5581	22.2223		5.69184	4.54376	4.83767		21.5677	5.97332	4.33941		3.33773	3.89096	4.3423		4.53068	6.53259		4.67939	4.51797	4.29233		27.1727	4.05506	5.15696		4.82548	7.56339	5.62182		3.67569	2.14702
CG13025	5.65213	5.97946	7.25644		5.96879	6.87067	7.17273		5.43698	8.4874	9.23555		4.68511	7.3788	7.57425		8.32208	8.97573	10.4043		9.53208	9.89089		7.45989	8.44664	6.65862		6.62249	7.86803	8.4981		7.85543	5.44564	8.88855		8.24789	7.84774
CG13026	35.6758	1.50702	4.20663		5.29406	7.87837	1.49615		0.764576	2.05755	0.615703		7.35077	2.38933	2.68255		0.845559	0.663231	0.128979		1.1768	0.874079		5.9001	1.96434	1.15563		24.8514	0.726279	1.88847		1.68331	14.4007	0.151941		2.68953	0.296141
CG13028	0.674107	0.14584	0.262914		0.259513	0.137413	0.352036		0	0	0.175915		0.161555	0.0702743	0		0.133509	0	0.0859861		0	0.0460041		0.0678172	0.130956	0.0550299		0.273092	0	0		0.11222	0	0		0	0
CG13029	0	0	0.893909		0	0	0		0	0	0		0	0	0		0.133509	0	0		0	0		0	0	0		0	0	0		0	0	0.151941		0	0.0740353
CG13031	0.155563	0.340294	0.210332		0.41522	0.229022	0.132013		0.0849529	0	0		0.646222	0.140549	0.157797		0.0890062	0.0442154	0.214965		0	0.184017		0	0.0654778	0.0550299		0	0.121047	0		0.11222	0.302536	0		0	0
CG13032	0	0.0486135	4.36438		0	0	0		0	0	0.351831		0	0	0		0	0	0		0	0.0460041		0	0	0		0	0.0605233	0		0	0	0.303882		0	0.0740353
CG13033	0.362981	0.388908	0.36808		0.155708	0.274827	0.440045		0.254859	0.342925	0.175915		0.242333	0.140549	0		0.356025	0.265292	0.300952		0	0.138012		0.339086	0.523823	0.550299		0.614458	0.605233	0.145267		0	0.302536	0.227912		0.179302	0.370176
CG13038	0.725962	0.388908	0.36808		2.17991	0.229022	0.484049		0.0849529	0	0		3.06955	0	0		0	0.0442154	0		0	0		0	0	0		2.73092	0	0		0	0	0		0	0
CG13039	0	0	1.10424		0	0	0		0	0	0		0	0	0		0	0	0		0	0		0	0	0		0	0	0		0	0	0		0	0
CG1304	0	0	0		0	0	0		0	0	0		0	0	0		0	0	0		0	0		0	0	0		0	0	0		0	0	0		0	0
CG13040	0	0	0.315497		0	0	0		0	0	0		0.0807777	0	0		0	0	0		0	0		0	0	0		0.204819	0	0		0	0	0		0	0
CG13041	0.46669	0.388908	0.105166		0.622831	0.0458045	0		0	0	0		0.969333	0	0		0	0	0		0	0		0.135634	0	0		1.63855	0.121047	0		0	0	0		0	0
CG13042	1.8149	1.11811	0.893909		1.55708	0.778676	0.968098		0.0849529	0.514388	0		2.58489	0.632469	0.394492		0	0	0		0	0		0.203452	0.0654778	0.11006		1.16064	0.423663	0.0726333		0.11222	0.302536	0.227912		0	0.148071
CG13043	8.71154	13.3687	6.4677		15.7265	0.870285	1.62817		0	0.342925	0		70.0343	0.0702743	0.0788984		0	0.0442154	0.0859861		0	0		0.135634	0.720256	0.495269		43.5582	0.242093	0.363167		0	0	0.0759705		0	0.148071
CG13044	0.725962	0.583362	0.683578		4.0484	0	0.0880089		0	0.514388	0		6.05833	0	0		0	0	0		0	0		0	0	0		7.23695	0	0		0	0	0		0	0
CG13045	0	0	0.105166		0	0	0		0	0	0		0	0	0		0	0	0		0	0		0	0	0		0	0	0		0	0	0		0	0
CG13046	0	0	0		0	0	0		0	0	0		0	0	0		0	0	0		0	0		0	0	0		0	0	0		0	0	0		0	0
CG13047	0	0	0		0	0	0		0	0	0		0	0	0		0	0	0		0	0		0	0	0		0	0	0		0	0	0		0	0
CG13048	0.0518544	0	0		0	0	0		0	0	0		0	0	0		0	0.0442154	0.0429931		0	0		0	0	0		0.0682731	0	0		0	0	0		0	0
CG13049	0.103709	0	0.105166		0.155708	0	0.132013		0.169906	0	0		0	0	0		0	0.132646	0		0	0		0	0	0		0	0	0.0726333		0	0.0605071	0		0	0.0740353
CG13050	0	0	0		0	0	0		0	0	0		0	0	0		0	0	0		0	0		0	0	0		0	0	0		0	0	0		0	0
CG13051	0.0518544	0.0486135	0.105166		0.155708	0.137413	0		0	0.171463	0		0	0.140549	0.0788984		0	0	0.128979		0	0		0.0678172	0	0		0	0	0		0	0	0		0	0
CG13053	0	0	0.210332		0	0.091609	0		0	0	0		0	0	0		0	0	0		0	0		0	0	0.0550299		0	0	0		0	0	0		0	0
CG13054	0.259272	0.243067	0.105166		0.103805	0.41224	0.0440045		0.0849529	0.428656	0.175915		0	0	0.315594		0.311522	0.619016	1.33279		0.23536	0.230021		0	0.0654778	0.11006		0.0682731	0.54471	0		0.224441	0.0605071	0.379853		0.448255	0
CG13055	1.55563	0.875043	3.89113		1.76469	1.09931	1.84819		0.849529	0.857313	1.14345		1.13089	0.421646	0.946781		0.712049	0.707447	0.515917		0.94144	1.1501		1.01726	1.57147	1.59587		2.32128	1.14994	1.0895		0.561102	0.363043	1.06359		0.986161	1.03649
CG13056	0	0	0		0	0	0		0	0	0		0	0	0		0	0	0		0	0		0	0	0		0	0	0		0	0	0		0	0
CG13058	0.259272	0.0486135	0.210332		0	0	0		0	0	0		0	0	0		0	0	0		0	0		0	0	0		0.0682731	0	0		0	0	0		0	0
CG13059	0.103709	0.14584	0		0.0519026	0	0		0	0	0		1.21167	0	0		0	0	0		0	0		0	0	0		0	0	0		0	0	0		0	0
CG13060	0.0518544	0.0486135	0		0	0.137413	0		0	0	0		0.807777	0	0		0	0	0		0	0		0.0678172	0	0		0.0682731	0.0605233	0		0	0	0		0	0
CG13062	1.50378	0.631975	0.473246		1.55708	0.320631	0.704072		0	0.171463	0.527746		1.61555	0	0.47339		0.178012	0.0884308	0.128979		0.23536	0.138012		0.339086	0.0654778	0.330179		2.59438	0.423663	0		0.11222	0.605071	0.303882		0	0.222106
CG13063	1.7112	1.70147	0.420663		0.467123	0.091609	0		0	0	0		4.76589	0	0		0	0	0		0	0		0.135634	0	0		2.73092	0	0		0	0	0		0	0
CG13064	0	0	0		0	0	0		0	0	0		0	0	0		0	0	0		0	0		0	0	0		0	0	0		0	0	0		0	0
CG13065	9.38565	2.96542	0.788743		9.13485	0.0458045	1.14412		0	0	0		75.8503	0	0		0	0	0		0	0		0	0.0654778	0		27.6506	0	0		0.224441	0	0		0.179302	0
CG13066	0	0	0		0	0	0		0	0	0		0	0	0		0	0	0		0	0		0	0	0		0	0	0		0	0	0		0	0
CG13067	24.216	18.7162	24.714		25.2246	11.3595	19.758		2.71849	4.02937	5.01359		62.8451	2.10823	2.28805		3.42674	3.97939	3.82638		0.5884	0.966087		11.0542	5.36918	9.46514		42.3976	6.47599	6.60963		5.61102	4.96159	2.27912		2.95848	0.518247
CG13068	1.7112	0.923656	1.99815		1.76469	1.32833	0.968098		0	0	0		0.888555	0	0		0	0	0		0	0		0.203452	0.130956	0.275149		1.43373	0	0		0	0	0		0	0
CG13069	0.0518544	0.14584	0.105166		0.0519026	0	0.0880089		0.169906	0	0		0.403889	0	0		0	0.221077	0.0429931		0.2942	0.0460041		0	0.196434	0.16509		0	0	0		0.11222	0.181521	0		0.537906	0
CG1307	44.1799	51.7733	33.4427		49.7745	49.1482	46.8648		49.1877	46.2092	52.5987		39.7426	51.5111	54.5977		65.8646	59.2044	64.5326		47.5427	66.89		71.6828	64.7576	68.7323		25.1928	41.7611	46.4127		43.8782	47.4376	45.8862		66.1624	58.636
CG13070	0	0	0		0	0	0		0	0	0		0	0	0		0	0	0		0	0		0	0	0		0	0	0		0	0	0		0	0
CG13071	0	0	0		0	0	0		0	0	0		0	0	0		0	0	0		0	0		0	0	0		0	0	0		0	0	0		0	0
CG13073	0	0	0		0	0	0		0	0	0		0	0	0		0	0	0.0429931		0	0		0	0	0		0	0	0		0	0	0		0	0
CG13074	7.00034	7.19479	9.93817		8.66773	10.6266	8.58087		8.66519	10.9736	10.467		8.80477	10.3303	9.07331		7.07599	8.53357	8.98555		10.5912	6.6246		10.2404	10.28	9.0249		8.94377	11.6205	10.4592		8.07987	8.59201	12.3832		15.2407	17.5464
CG13075	0	0.437521	0.157749		0	0	0.0880089		0	0.342925	0		0.242333	0.421646	0.157797		0.534037	0.397939	0.816868		0.47072	0.230021		0.271269	0.261911	0.0550299		0.0682731	0.18157	0.290533		0.11222	0.0605071	0.151941		0	0.296141
CG13077	13.0155	12.5909	10.0959		5.03455	10.2144	8.8449		30.1583	21.2614	22.4292		5.97755	26.2826	28.9557		33.8669	34.886	38.2638		37.128	44.992		7.52771	32.0187	14.2527		8.53413	19.7911	24.1143		28.8407	27.6518	26.7416		34.8742	18.879
CG13078	0	0.243067	0		0	0	0		0	0	0.0879576		0.484666	0	0		0.0445031	0.0442154	0		0	0		0	0	0		0	0	0		0	0	0.151941		0	0
CG13081	0	0.0972269	0		0	0	0		0	0	0		0	0	0		0	0	0.0429931		0	0		0	0	0		0	0	0		0	0	0		0	0
CG13082	5.80769	14.9729	7.72969		8.56392	2.74827	5.50056		0.0849529	0.342925	0.263873		21.9715	0.421646	0.394492		0.311522	0.442154	0.257958		0.52956	0.230021		0.406903	0.654778	0.495269		5.12048	0.423663	0.290533		0.336661	0.42355	0		0.627557	0.148071
CG13083	0	0	0		0	0	0		0	0	0		0	0	0		0	0	0		0	0		0	0	0		0	0	0		0	0	0.151941		0	0
CG13084	0	0	0		0	0	0		0	0	0		0	0	0		0	0	0		0	0		0	0	0		0	0	0		0	0	0		0	0
CG13085	0.725962	0.534748	0.736161		0.622831	0.870285	0.484049		0.764576	0.514388	0.439788		0.403889	0.351372	0.631187		1.06807	0.530585	0.902855		0.05884	0.0460041		0.745989	0.589301	0.605329		0.477912	0.302616	0.581066		0.11222	0.968114	0.455823		0	0.666318
CG13086	0.674107	0.0486135	0.525829		0	0	0.0880089		0.169906	0.0857313	0		0.0807777	0.0702743	0		0.178012	0.663231	0.0859861		0	0.184017		0.542538	0.0654778	0.495269		0	0	0.290533		0.11222	0.0605071	0.151941		0	0
CG13088	2.80014	4.13215	6.94094		3.37367	4.0766	3.38834		5.60689	3.42925	4.5738		3.31189	3.72454	4.7339		6.14143	3.4488	2.66557		5.5898	5.10646		3.11959	3.33937	3.79706		5.18875	3.44983	2.54217		4.48882	3.75144	4.6342		6.09627	4.07194
CG1309	74.7222	100.824	90.6003		83.5112	94.7695	82.9044		119.189	136.656	125.34		73.3462	124.807	114.56		104.449	103.729	112.599		95.3796	93.7104		136.719	128.664	129.595		100.293	114.873	122.532		116.373	112.301	111.829		112.064	127.119
CG13091	0	0.0972269	0.0525829		0	0.137413	0		0	240.391	0.175915		8.23933	0	0		0.267019	0.707447	0.343945		0	0.0460041		0.406903	0	0.11006		0.136546	0.0605233	0.145267		1.90775	0	0		0	0.0740353
CG13096	7.6226	10.2574	8.67618		8.92724	10.7641	9.28494		12.573	13.6313	17.5036		15.4285	14.8982	11.9926		14.0185	15.9618	15.7355		17.8874	10.811		9.56223	11.8515	12.2717		11.0602	14.4045	13.8003		12.0076	13.3116	12.6871		15.7786	14.8071
CG13097	7.25962	10.695	10.3588		9.18675	11.4053	9.50497		14.7818	12.8597	15.8324		11.8743	17.2172	13.4916		15.5316	19.3221	16.5953		16.9459	14.4453		14.0382	16.3695	14.9681		9.55823	18.0965	14.0182		16.272	12.5855	14.1305		15.2407	17.6944
CG13101	35.5721	40.6895	36.8606		38.6155	43.1936	43.1684		36.7846	33.3495	32.6323		46.0433	34.5047	37.3978		28.6155	31.7909	21.1526		18.5934	18.9537		40.4191	47.6024	32.1374		63.9036	63.5495	49.3906		39.9505	40.6608	27.8812		32.2744	33.612
CG13102	0	0	0.210332		0	0	0		0	0	0		0	0	0		0	0	0.0429931		0	0		0	0	1.21066		0	0	0		0	0	0		0	0
CG13108	3.68166	4.42383	3.15497		4.1522	3.98499	3.38834		4.67241	3.85791	5.54133		3.15033	5.05975	4.26051		7.83254	6.76496	5.5891		3.58924	4.04836		6.44263	5.63109	6.38347		2.38956	5.87076	6.7549		5.38658	6.05071	6.6854		12.0132	7.69967
CG1311	41.1724	48.8079	46.9565		40.1207	44.5678	44.3565		57.5131	76.9867	76.6111		39.3388	56.2897	54.1243		63.2389	61.1941	59.8034		58.9577	46.0041		51.7445	63.1861	62.0737		54.0723	61.7943	67.8395		62.3946	49.0713	65.6385		59.9765	63.3002
CG13110	0	0	1.94557		0	0	0		0	0	0		0	0	0		0	0.0442154	0		0	0.0920083		0	0	0		0.136546	0	0		0	0	0		0	0
CG13113	0.207418	0.0486135	0.210332		0.155708	0.229022	0.0880089		0	0.0857313	0		0.0807777	0	0.0788984		0	0.0442154	0		0	0.0460041		0	0.0654778	0.0550299		0.546185	0	0		0.11222	0	0.0759705		0	0
CG13114	3.37054	4.03492	6.36253		2.95845	4.25982	4.44445		2.20877	4.97241	3.87014		3.635	1.82713	1.49907		2.00264	3.09508	3.6974		0.23536	0.55205		2.23797	2.9465	2.09114		3.14056	1.93675	1.81583		2.80551	2.35978	1.21553		0.89651	1.70281
CG13116	33.7054	41.4187	28.9206		47.1275	33.9869	38.4599		57.3432	48.5239	52.5987		29.9685	86.7888	67.3792		101.556	127.031	139.642		139.333	134.654		44.2168	78.4425	48.3713		34	51.0211	76.5555		73.5044	77.1466	74.2232		82.8375	69.0009
CG13117	22.8678	26.0082	18.4566		27.9755	17.0851	19.582		11.1288	19.2038	18.2072		37.077	19.1146	14.754		40.1863	40.0592	47.7223		26.1838	41.9558		12.4784	20.4946	13.3723		10.0361	6.77861	16.2699		20.4241	24.0818	18.005		19.7232	18.2127
CG13123	4.45948	4.61828	4.57471		5.08645	5.03849	4.44445		3.65297	4.45803	5.89316		4.20044	4.70838	4.655		4.85084	5.4385	7.26583		10.9442	8.00472		4.88284	5.30371	5.39293		4.71084	6.05233	4.93906		4.48882	5.38514	6.38152		6.63417	6.36703
[truncated: 15,730 more rows]

## Sheet: GLM
	logFC.Orco	logFC.Ir25a;Ir76b	logFC.Ir25a	logFC.Ir8a	logFC.Ir76b	logCPM	F	PValue	FDR
[truncated: 9,956 more rows]

## Sheet: ExactTest Orco vs WT
	logFC	logCPM	PValue	FDR
[truncated: 9,240 more rows]

## Sheet: ExactTest Ir8a vs WT
	logFC	logCPM	PValue	FDR
[truncated: 9,284 more rows]

[truncated: 5 more sheets: ExactTest Ir25a vs WT, ExactTest Ir76b vs WT, ExactTest Ir25a;Ir76b vs WT, all DE genes, 206 protein encoding DE genes]
